# Supplementary material for: Effects of Celery, Rosehip, and Blackcurrant Powders on Quality Attributes of Salted and Unsalted Sous-Vide Pheasant Meat During Refrigerated Storage
Source: Foods. 2026 Jul 3;15(13):2369. doi: 10.3390/foods15132369 (PMC13361647; doi:10.3390/foods15132369)
Supplement: Supplementary file 1 [file foods-15-02369-s001.zip]

Archive with 1 entries (1 files):
- foods-4385158-supplementary.xlsx
