# Supplementary material for: Effects of Celery, Rosehip, and Blackcurrant Powders on Quality Attributes of Salted and Unsalted Sous-Vide Pheasant Meat During Refrigerated Storage
Source: Foods. 2026 Jul 3;15(13):2369. doi: 10.3390/foods15132369 (PMC13361647; doi:10.3390/foods15132369)
Supplement: Supplementary file 1 [file foods-15-02369-s001.zip › foods-4385158-supplementary.xlsx]

## Sheet: Powder_Composition
Powder	Moisture (%)	pH	Titratable acidity (% citric acid eq.)	TPC (mg GAE/100 g)	FRAP (µmol TE/g dry matter)	ABTS (µmol TE/g dry matter)	Nitrate (mg/kg)	Nitrite (mg/kg)
Celery powder	7.2	5.8	0.25	450	15	18	7800	110
Rosehip powder	6.8	3.4	4.2	9200	135	160	120	<LOQ
Blackcurrant powder	5.9	3.2	3.8	12800	180	210	90	<LOQ

## Sheet: Aggregated_Lab_Data
Endpoint	NaCl condition	Treatment	Storage day	Mean	SD	n	Unit	Sample code
ABTS	Unsalted	BC1	0	6.36	0.2544	3	µmol TE/g dry matter	NS-BC1
ABTS	Unsalted	BC1	7	5.32801	0.21312	3	µmol TE/g dry matter	NS-BC1
ABTS	Unsalted	BC1	14	4.43424	0.177369	3	µmol TE/g dry matter	NS-BC1
ABTS	Unsalted	BC1	21	3.58614	0.143446	3	µmol TE/g dry matter	NS-BC1
ABTS	Unsalted	BC1	28	2.7664	0.110656	3	µmol TE/g dry matter	NS-BC1
ABTS	Unsalted	BC2	0	7.632	0.30528	3	µmol TE/g dry matter	NS-BC2
ABTS	Unsalted	BC2	7	6.3875	0.2555	3	µmol TE/g dry matter	NS-BC2
ABTS	Unsalted	BC2	14	5.30968	0.212387	3	µmol TE/g dry matter	NS-BC2
ABTS	Unsalted	BC2	21	4.28694	0.171478	3	µmol TE/g dry matter	NS-BC2
ABTS	Unsalted	BC2	28	3.2984	0.131936	3	µmol TE/g dry matter	NS-BC2
ABTS	Unsalted	BC3	0	8.48	0.3392	3	µmol TE/g dry matter	NS-BC3
ABTS	Unsalted	BC3	7	7.12184	0.284873	3	µmol TE/g dry matter	NS-BC3
ABTS	Unsalted	BC3	14	5.94558	0.237823	3	µmol TE/g dry matter	NS-BC3
ABTS	Unsalted	BC3	21	4.82943	0.193177	3	µmol TE/g dry matter	NS-BC3
ABTS	Unsalted	BC3	28	3.7506	0.150024	3	µmol TE/g dry matter	NS-BC3
ABTS	Unsalted	C1	0	3.18	0.1272	3	µmol TE/g dry matter	NS-C1
ABTS	Unsalted	C1	7	2.70984	0.108394	3	µmol TE/g dry matter	NS-C1
ABTS	Unsalted	C1	14	2.30265	0.0921058	3	µmol TE/g dry matter	NS-C1
ABTS	Unsalted	C1	21	1.91626	0.0766505	3	µmol TE/g dry matter	NS-C1
ABTS	Unsalted	C1	28	1.5428	0.061712	3	µmol TE/g dry matter	NS-C1
ABTS	Unsalted	C2	0	3.71	0.1484	3	µmol TE/g dry matter	NS-C2
ABTS	Unsalted	C2	7	3.13347	0.125339	3	µmol TE/g dry matter	NS-C2
ABTS	Unsalted	C2	14	2.63415	0.105366	3	µmol TE/g dry matter	NS-C2
ABTS	Unsalted	C2	21	2.16035	0.0864142	3	µmol TE/g dry matter	NS-C2
ABTS	Unsalted	C2	28	1.7024	0.068096	3	µmol TE/g dry matter	NS-C2
ABTS	Unsalted	C3	0	4.24	0.1696	3	µmol TE/g dry matter	NS-C3
ABTS	Unsalted	C3	7	3.55374	0.14215	3	µmol TE/g dry matter	NS-C3
ABTS	Unsalted	C3	14	2.95939	0.118376	3	µmol TE/g dry matter	NS-C3
ABTS	Unsalted	C3	21	2.39541	0.0958165	3	µmol TE/g dry matter	NS-C3
ABTS	Unsalted	C3	28	1.8503	0.0740118	3	µmol TE/g dry matter	NS-C3
ABTS	Unsalted	Control	0	2.544	0.10176	3	µmol TE/g dry matter	NS-SV1
ABTS	Unsalted	Control	7	2.16384	0.0865535	3	µmol TE/g dry matter	NS-SV1
ABTS	Unsalted	Control	14	1.83459	0.0733836	3	µmol TE/g dry matter	NS-SV1
ABTS	Unsalted	Control	21	1.52217	0.0608868	3	µmol TE/g dry matter	NS-SV1
ABTS	Unsalted	Control	28	1.2202	0.05	3	µmol TE/g dry matter	NS-SV1
ABTS	Unsalted	R1	0	6.572	0.26288	3	µmol TE/g dry matter	NS-R1
ABTS	Unsalted	R1	7	5.50968	0.220387	3	µmol TE/g dry matter	NS-R1
ABTS	Unsalted	R1	14	4.58965	0.183586	3	µmol TE/g dry matter	NS-R1
ABTS	Unsalted	R1	21	3.71663	0.148665	3	µmol TE/g dry matter	NS-R1
ABTS	Unsalted	R1	28	2.8728	0.114912	3	µmol TE/g dry matter	NS-R1
ABTS	Unsalted	R2	0	7.95	0.318	3	µmol TE/g dry matter	NS-R2
ABTS	Unsalted	R2	7	6.67529	0.267012	3	µmol TE/g dry matter	NS-R2
ABTS	Unsalted	R2	14	5.57131	0.222852	3	µmol TE/g dry matter	NS-R2
ABTS	Unsalted	R2	21	4.52374	0.180949	3	µmol TE/g dry matter	NS-R2
ABTS	Unsalted	R2	28	3.5112	0.140448	3	µmol TE/g dry matter	NS-R2
ABTS	Unsalted	R3	0	9.01	0.3604	3	µmol TE/g dry matter	NS-R3
ABTS	Unsalted	R3	7	7.5858	0.303432	3	µmol TE/g dry matter	NS-R3
ABTS	Unsalted	R3	14	6.35235	0.254094	3	µmol TE/g dry matter	NS-R3
ABTS	Unsalted	R3	21	5.18193	0.207277	3	µmol TE/g dry matter	NS-R3
ABTS	Unsalted	R3	28	4.05065	0.162026	3	µmol TE/g dry matter	NS-R3
ABTS	Salted	BC1	0	6	0.24	3	µmol TE/g dry matter	S-BC1
ABTS	Salted	BC1	7	5.02361	0.200944	3	µmol TE/g dry matter	S-BC1
ABTS	Salted	BC1	14	4.17799	0.167119	3	µmol TE/g dry matter	S-BC1
ABTS	Salted	BC1	21	3.37558	0.135023	3	µmol TE/g dry matter	S-BC1
ABTS	Salted	BC1	28	2.6	0.104	3	µmol TE/g dry matter	S-BC1
ABTS	Salted	BC2	0	7.2	0.288	3	µmol TE/g dry matter	S-BC2
ABTS	Salted	BC2	7	6.02258	0.240903	3	µmol TE/g dry matter	S-BC2
ABTS	Salted	BC2	14	5.00286	0.200115	3	µmol TE/g dry matter	S-BC2
ABTS	Salted	BC2	21	4.03525	0.16141	3	µmol TE/g dry matter	S-BC2
ABTS	Salted	BC2	28	3.1	0.124	3	µmol TE/g dry matter	S-BC2
ABTS	Salted	BC3	0	8	0.32	3	µmol TE/g dry matter	S-BC3
ABTS	Salted	BC3	7	6.71489	0.268596	3	µmol TE/g dry matter	S-BC3
ABTS	Salted	BC3	14	5.60191	0.224076	3	µmol TE/g dry matter	S-BC3
ABTS	Salted	BC3	21	4.54579	0.181832	3	µmol TE/g dry matter	S-BC3
ABTS	Salted	BC3	28	3.525	0.141	3	µmol TE/g dry matter	S-BC3
ABTS	Salted	C1	0	3	0.12	3	µmol TE/g dry matter	S-C1
ABTS	Salted	C1	7	2.55488	0.102195	3	µmol TE/g dry matter	S-C1
ABTS	Salted	C1	14	2.16938	0.086775	3	µmol TE/g dry matter	S-C1
ABTS	Salted	C1	21	1.80357	0.0721429	3	µmol TE/g dry matter	S-C1
ABTS	Salted	C1	28	1.45	0.058	3	µmol TE/g dry matter	S-C1
ABTS	Salted	C2	0	3.5	0.14	3	µmol TE/g dry matter	S-C2
ABTS	Salted	C2	7	2.95437	0.118175	3	µmol TE/g dry matter	S-C2
ABTS	Salted	C2	14	2.48182	0.0992726	3	µmol TE/g dry matter	S-C2
ABTS	Salted	C2	21	2.03341	0.0813364	3	µmol TE/g dry matter	S-C2
ABTS	Salted	C2	28	1.6	0.064	3	µmol TE/g dry matter	S-C2
ABTS	Salted	C3	0	4	0.16	3	µmol TE/g dry matter	S-C3
ABTS	Salted	C3	7	3.3507	0.134028	3	µmol TE/g dry matter	S-C3
ABTS	Salted	C3	14	2.78836	0.111534	3	µmol TE/g dry matter	S-C3
ABTS	Salted	C3	21	2.25476	0.0901903	3	µmol TE/g dry matter	S-C3
ABTS	Salted	C3	28	1.739	0.06956	3	µmol TE/g dry matter	S-C3
ABTS	Salted	Control	0	2.4	0.096	3	µmol TE/g dry matter	S-SV1
ABTS	Salted	Control	7	2.04011	0.0816045	3	µmol TE/g dry matter	S-SV1
ABTS	Salted	Control	14	1.72843	0.0691371	3	µmol TE/g dry matter	S-SV1
ABTS	Salted	Control	21	1.43267	0.0573067	3	µmol TE/g dry matter	S-SV1
ABTS	Salted	Control	28	1.1468	0.05	3	µmol TE/g dry matter	S-SV1
ABTS	Salted	R1	0	6.2	0.248	3	µmol TE/g dry matter	S-R1
ABTS	Salted	R1	7	5.19489	0.207796	3	µmol TE/g dry matter	S-R1
ABTS	Salted	R1	14	4.3244	0.172976	3	µmol TE/g dry matter	S-R1
ABTS	Salted	R1	21	3.49839	0.139935	3	µmol TE/g dry matter	S-R1
ABTS	Salted	R1	28	2.7	0.108	3	µmol TE/g dry matter	S-R1
ABTS	Salted	R2	0	7.5	0.3	3	µmol TE/g dry matter	S-R2
ABTS	Salted	R2	7	6.29387	0.251755	3	µmol TE/g dry matter	S-R2
ABTS	Salted	R2	14	5.24928	0.209971	3	µmol TE/g dry matter	S-R2
ABTS	Salted	R2	21	4.25806	0.170323	3	µmol TE/g dry matter	S-R2
ABTS	Salted	R2	28	3.3	0.132	3	µmol TE/g dry matter	S-R2
ABTS	Salted	R3	0	8.5	0.34	3	µmol TE/g dry matter	S-R3
ABTS	Salted	R3	7	7.15229	0.286092	3	µmol TE/g dry matter	S-R3
ABTS	Salted	R3	14	5.98508	0.239403	3	µmol TE/g dry matter	S-R3
ABTS	Salted	R3	21	4.87752	0.195101	3	µmol TE/g dry matter	S-R3
ABTS	Salted	R3	28	3.807	0.15228	3	µmol TE/g dry matter	S-R3
Ash	Unsalted	BC1	0	1.22	0.04	3	%	NS-BC1
Ash	Unsalted	BC1	7	1.23327	0.04	3	%	NS-BC1
Ash	Unsalted	BC1	14	1.24655	0.04	3	%	NS-BC1
Ash	Unsalted	BC1	21	1.25982	0.04	3	%	NS-BC1
Ash	Unsalted	BC1	28	1.2731	0.04	3	%	NS-BC1
Ash	Unsalted	BC2	0	1.28	0.04	3	%	NS-BC2
Ash	Unsalted	BC2	7	1.29103	0.04	3	%	NS-BC2
Ash	Unsalted	BC2	14	1.30205	0.04	3	%	NS-BC2
Ash	Unsalted	BC2	21	1.31307	0.04	3	%	NS-BC2
Ash	Unsalted	BC2	28	1.3241	0.04	3	%	NS-BC2
Ash	Unsalted	BC3	0	1.34	0.04	3	%	NS-BC3
Ash	Unsalted	BC3	7	1.34607	0.04	3	%	NS-BC3
Ash	Unsalted	BC3	14	1.35215	0.04	3	%	NS-BC3
Ash	Unsalted	BC3	21	1.35823	0.04	3	%	NS-BC3
Ash	Unsalted	BC3	28	1.3643	0.04	3	%	NS-BC3
Ash	Unsalted	C1	0	1.22	0.04	3	%	NS-C1
Ash	Unsalted	C1	7	1.23733	0.04	3	%	NS-C1
Ash	Unsalted	C1	14	1.25465	0.04	3	%	NS-C1
Ash	Unsalted	C1	21	1.27198	0.04	3	%	NS-C1
Ash	Unsalted	C1	28	1.2893	0.04	3	%	NS-C1
Ash	Unsalted	C2	0	1.28	0.04	3	%	NS-C2
Ash	Unsalted	C2	7	1.29777	0.04	3	%	NS-C2
Ash	Unsalted	C2	14	1.31555	0.04	3	%	NS-C2
Ash	Unsalted	C2	21	1.33333	0.04	3	%	NS-C2
Ash	Unsalted	C2	28	1.3511	0.04	3	%	NS-C2
Ash	Unsalted	C3	0	1.35	0.04	3	%	NS-C3
Ash	Unsalted	C3	7	1.368	0.04	3	%	NS-C3
Ash	Unsalted	C3	14	1.386	0.04	3	%	NS-C3
Ash	Unsalted	C3	21	1.404	0.04	3	%	NS-C3
Ash	Unsalted	C3	28	1.422	0.04	3	%	NS-C3
Ash	Unsalted	Control	0	1.15	0.04	3	%	NS-SV1
Ash	Unsalted	Control	7	1.16323	0.04	3	%	NS-SV1
Ash	Unsalted	Control	14	1.17646	0.04	3	%	NS-SV1
Ash	Unsalted	Control	21	1.18969	0.04	3	%	NS-SV1
Ash	Unsalted	Control	28	1.20292	0.04	3	%	NS-SV1
Ash	Unsalted	R1	0	1.2	0.04	3	%	NS-R1
Ash	Unsalted	R1	7	1.21395	0.04	3	%	NS-R1
Ash	Unsalted	R1	14	1.2279	0.04	3	%	NS-R1
Ash	Unsalted	R1	21	1.24185	0.04	3	%	NS-R1
Ash	Unsalted	R1	28	1.2558	0.04	3	%	NS-R1
Ash	Unsalted	R2	0	1.25	0.04	3	%	NS-R2
Ash	Unsalted	R2	7	1.26058	0.04	3	%	NS-R2
Ash	Unsalted	R2	14	1.27115	0.04	3	%	NS-R2
Ash	Unsalted	R2	21	1.28173	0.04	3	%	NS-R2
Ash	Unsalted	R2	28	1.2923	0.04	3	%	NS-R2
Ash	Unsalted	R3	0	1.31	0.04	3	%	NS-R3
Ash	Unsalted	R3	7	1.3194	0.04	3	%	NS-R3
Ash	Unsalted	R3	14	1.32881	0.04	3	%	NS-R3
Ash	Unsalted	R3	21	1.33821	0.04	3	%	NS-R3
Ash	Unsalted	R3	28	1.34762	0.04	3	%	NS-R3
Ash	Salted	BC1	0	2.05	0.04	3	%	S-BC1
Ash	Salted	BC1	7	2.06125	0.04	3	%	S-BC1
Ash	Salted	BC1	14	2.0725	0.04	3	%	S-BC1
Ash	Salted	BC1	21	2.08375	0.04	3	%	S-BC1
Ash	Salted	BC1	28	2.095	0.04	3	%	S-BC1
Ash	Salted	BC2	0	2.11	0.04	3	%	S-BC2
Ash	Salted	BC2	7	2.12012	0.04	3	%	S-BC2
Ash	Salted	BC2	14	2.13025	0.04	3	%	S-BC2
Ash	Salted	BC2	21	2.14038	0.04	3	%	S-BC2
Ash	Salted	BC2	28	2.1505	0.04	3	%	S-BC2
Ash	Salted	BC3	0	2.17	0.04	3	%	S-BC3
Ash	Salted	BC3	7	2.17607	0.04	3	%	S-BC3
Ash	Salted	BC3	14	2.18215	0.04	3	%	S-BC3
Ash	Salted	BC3	21	2.18823	0.04	3	%	S-BC3
Ash	Salted	BC3	28	2.1943	0.04	3	%	S-BC3
Ash	Salted	C1	0	2.05	0.04	3	%	S-C1
Ash	Salted	C1	7	2.06778	0.04	3	%	S-C1
Ash	Salted	C1	14	2.08555	0.04	3	%	S-C1
Ash	Salted	C1	21	2.10332	0.04	3	%	S-C1
Ash	Salted	C1	28	2.1211	0.04	3	%	S-C1
Ash	Salted	C2	0	2.11	0.04	3	%	S-C2
Ash	Salted	C2	7	2.12823	0.04	3	%	S-C2
Ash	Salted	C2	14	2.14645	0.04	3	%	S-C2
Ash	Salted	C2	21	2.16467	0.04	3	%	S-C2
Ash	Salted	C2	28	2.1829	0.04	3	%	S-C2
Ash	Salted	C3	0	2.18	0.04	3	%	S-C3
Ash	Salted	C3	7	2.198	0.04	3	%	S-C3
Ash	Salted	C3	14	2.216	0.04	3	%	S-C3
Ash	Salted	C3	21	2.234	0.04	3	%	S-C3
Ash	Salted	C3	28	2.252	0.04	3	%	S-C3
Ash	Salted	Control	0	1.98	0.04	3	%	S-SV1
Ash	Salted	Control	7	1.99305	0.04	3	%	S-SV1
Ash	Salted	Control	14	2.0061	0.04	3	%	S-SV1
Ash	Salted	Control	21	2.01915	0.04	3	%	S-SV1
Ash	Salted	Control	28	2.0322	0.04	3	%	S-SV1
Ash	Salted	R1	0	2.03	0.04	3	%	S-R1
Ash	Salted	R1	7	2.04395	0.04	3	%	S-R1
Ash	Salted	R1	14	2.0579	0.04	3	%	S-R1
Ash	Salted	R1	21	2.07185	0.04	3	%	S-R1
Ash	Salted	R1	28	2.0858	0.04	3	%	S-R1
Ash	Salted	R2	0	2.08	0.04	3	%	S-R2
Ash	Salted	R2	7	2.09125	0.04	3	%	S-R2
Ash	Salted	R2	14	2.1025	0.04	3	%	S-R2
Ash	Salted	R2	21	2.11375	0.04	3	%	S-R2
Ash	Salted	R2	28	2.125	0.04	3	%	S-R2
Ash	Salted	R3	0	2.14	0.04	3	%	S-R3
Ash	Salted	R3	7	2.14945	0.04	3	%	S-R3
Ash	Salted	R3	14	2.1589	0.04	3	%	S-R3
Ash	Salted	R3	21	2.16835	0.04	3	%	S-R3
Ash	Salted	R3	28	2.1778	0.04	3	%	S-R3
Cooking loss	Unsalted	BC1	0	24	0.42	3	%	NS-BC1
Cooking loss	Unsalted	BC2	0	23	0.42	3	%	NS-BC2
Cooking loss	Unsalted	BC3	0	21.6	0.42	3	%	NS-BC3
Cooking loss	Unsalted	C1	0	26.3	0.42	3	%	NS-C1
Cooking loss	Unsalted	C2	0	26.1	0.42	3	%	NS-C2
Cooking loss	Unsalted	C3	0	26.2	0.42	3	%	NS-C3
Cooking loss	Unsalted	Control	0	26	0.42	3	%	NS-SV1
Cooking loss	Unsalted	R1	0	24.3	0.42	3	%	NS-R1
Cooking loss	Unsalted	R2	0	22.5	0.42	3	%	NS-R2
Cooking loss	Unsalted	R3	0	21	0.42	3	%	NS-R3
Cooking loss	Salted	BC1	0	22	0.42	3	%	S-BC1
Cooking loss	Salted	BC2	0	21	0.42	3	%	S-BC2
Cooking loss	Salted	BC3	0	20	0.42	3	%	S-BC3
Cooking loss	Salted	C1	0	24.2	0.42	3	%	S-C1
Cooking loss	Salted	C2	0	24	0.42	3	%	S-C2
Cooking loss	Salted	C3	0	24.1	0.42	3	%	S-C3
Cooking loss	Salted	Control	0	24	0.42	3	%	S-SV1
Cooking loss	Salted	R1	0	22.2	0.42	3	%	S-R1
Cooking loss	Salted	R2	0	20.6	0.42	3	%	S-R2
Cooking loss	Salted	R3	0	19	0.42	3	%	S-R3
FRAP	Unsalted	BC1	0	4.2	0.168	3	µmol TE/g dry matter	NS-BC1
FRAP	Unsalted	BC1	7	3.64415	0.145766	3	µmol TE/g dry matter	NS-BC1
FRAP	Unsalted	BC1	14	3.14827	0.125931	3	µmol TE/g dry matter	NS-BC1
FRAP	Unsalted	BC1	21	2.67275	0.10691	3	µmol TE/g dry matter	NS-BC1
FRAP	Unsalted	BC1	28	2.21	0.0884	3	µmol TE/g dry matter	NS-BC1
FRAP	Unsalted	BC2	0	5.04	0.2016	3	µmol TE/g dry matter	NS-BC2
FRAP	Unsalted	BC2	7	4.36683	0.174673	3	µmol TE/g dry matter	NS-BC2
FRAP	Unsalted	BC2	14	3.76629	0.150652	3	µmol TE/g dry matter	NS-BC2
FRAP	Unsalted	BC2	21	3.19042	0.127617	3	µmol TE/g dry matter	NS-BC2
FRAP	Unsalted	BC2	28	2.63	0.1052	3	µmol TE/g dry matter	NS-BC2
FRAP	Unsalted	BC3	0	5.67	0.2268	3	µmol TE/g dry matter	NS-BC3
FRAP	Unsalted	BC3	7	4.91583	0.196633	3	µmol TE/g dry matter	NS-BC3
FRAP	Unsalted	BC3	14	4.24303	0.169721	3	µmol TE/g dry matter	NS-BC3
FRAP	Unsalted	BC3	21	3.59786	0.143914	3	µmol TE/g dry matter	NS-BC3
FRAP	Unsalted	BC3	28	2.97	0.1188	3	µmol TE/g dry matter	NS-BC3
FRAP	Unsalted	C1	0	2.31	0.0924	3	µmol TE/g dry matter	NS-C1
FRAP	Unsalted	C1	7	2.01671	0.0806685	3	µmol TE/g dry matter	NS-C1
FRAP	Unsalted	C1	14	1.75507	0.0702026	3	µmol TE/g dry matter	NS-C1
FRAP	Unsalted	C1	21	1.50417	0.0601666	3	µmol TE/g dry matter	NS-C1
FRAP	Unsalted	C1	28	1.26	0.0504	3	µmol TE/g dry matter	NS-C1
FRAP	Unsalted	C2	0	2.73	0.1092	3	µmol TE/g dry matter	NS-C2
FRAP	Unsalted	C2	7	2.35012	0.0940049	3	µmol TE/g dry matter	NS-C2
FRAP	Unsalted	C2	14	2.01123	0.0804491	3	µmol TE/g dry matter	NS-C2
FRAP	Unsalted	C2	21	1.68625	0.0674501	3	µmol TE/g dry matter	NS-C2
FRAP	Unsalted	C2	28	1.37	0.0548	3	µmol TE/g dry matter	NS-C2
FRAP	Unsalted	C3	0	3.15	0.126	3	µmol TE/g dry matter	NS-C3
FRAP	Unsalted	C3	7	2.67515	0.107006	3	µmol TE/g dry matter	NS-C3
FRAP	Unsalted	C3	14	2.25153	0.0900614	3	µmol TE/g dry matter	NS-C3
FRAP	Unsalted	C3	21	1.84532	0.0738126	3	µmol TE/g dry matter	NS-C3
FRAP	Unsalted	C3	28	1.45	0.058	3	µmol TE/g dry matter	NS-C3
FRAP	Unsalted	Control	0	1.68	0.0672	3	µmol TE/g dry matter	NS-SV1
FRAP	Unsalted	Control	7	1.50403	0.0601611	3	µmol TE/g dry matter	NS-SV1
FRAP	Unsalted	Control	14	1.34704	0.0538816	3	µmol TE/g dry matter	NS-SV1
FRAP	Unsalted	Control	21	1.1965	0.04786	3	µmol TE/g dry matter	NS-SV1
FRAP	Unsalted	Control	28	1.05	0.042	3	µmol TE/g dry matter	NS-SV1
FRAP	Unsalted	R1	0	4.41	0.1764	3	µmol TE/g dry matter	NS-R1
FRAP	Unsalted	R1	7	3.82342	0.152937	3	µmol TE/g dry matter	NS-R1
FRAP	Unsalted	R1	14	3.30013	0.132005	3	µmol TE/g dry matter	NS-R1
FRAP	Unsalted	R1	21	2.79833	0.111933	3	µmol TE/g dry matter	NS-R1
FRAP	Unsalted	R1	28	2.31	0.0924	3	µmol TE/g dry matter	NS-R1
FRAP	Unsalted	R2	0	5.25	0.21	3	µmol TE/g dry matter	NS-R2
FRAP	Unsalted	R2	7	4.57683	0.183073	3	µmol TE/g dry matter	NS-R2
FRAP	Unsalted	R2	14	3.97629	0.159052	3	µmol TE/g dry matter	NS-R2
FRAP	Unsalted	R2	21	3.40042	0.136017	3	µmol TE/g dry matter	NS-R2
FRAP	Unsalted	R2	28	2.84	0.1136	3	µmol TE/g dry matter	NS-R2
FRAP	Unsalted	R3	0	6.09	0.2436	3	µmol TE/g dry matter	NS-R3
FRAP	Unsalted	R3	7	5.29114	0.211646	3	µmol TE/g dry matter	NS-R3
FRAP	Unsalted	R3	14	4.57846	0.183139	3	µmol TE/g dry matter	NS-R3
FRAP	Unsalted	R3	21	3.89506	0.155802	3	µmol TE/g dry matter	NS-R3
FRAP	Unsalted	R3	28	3.23	0.1292	3	µmol TE/g dry matter	NS-R3
FRAP	Salted	BC1	0	4	0.16	3	µmol TE/g dry matter	S-BC1
FRAP	Salted	BC1	7	3.46929	0.138772	3	µmol TE/g dry matter	S-BC1
FRAP	Salted	BC1	14	2.99583	0.119833	3	µmol TE/g dry matter	S-BC1
FRAP	Salted	BC1	21	2.54182	0.101673	3	µmol TE/g dry matter	S-BC1
FRAP	Salted	BC1	28	2.1	0.084	3	µmol TE/g dry matter	S-BC1
FRAP	Salted	BC2	0	4.8	0.192	3	µmol TE/g dry matter	S-BC2
FRAP	Salted	BC2	7	4.15756	0.166302	3	µmol TE/g dry matter	S-BC2
FRAP	Salted	BC2	14	3.58443	0.143377	3	µmol TE/g dry matter	S-BC2
FRAP	Salted	BC2	21	3.03484	0.121394	3	µmol TE/g dry matter	S-BC2
FRAP	Salted	BC2	28	2.5	0.1	3	µmol TE/g dry matter	S-BC2
FRAP	Salted	BC3	0	5.4	0.216	3	µmol TE/g dry matter	S-BC3
FRAP	Salted	BC3	7	4.68214	0.187286	3	µmol TE/g dry matter	S-BC3
FRAP	Salted	BC3	14	4.04173	0.161669	3	µmol TE/g dry matter	S-BC3
FRAP	Salted	BC3	21	3.42763	0.137105	3	µmol TE/g dry matter	S-BC3
FRAP	Salted	BC3	28	2.83	0.1132	3	µmol TE/g dry matter	S-BC3
FRAP	Salted	C1	0	2.2	0.088	3	µmol TE/g dry matter	S-C1
FRAP	Salted	C1	7	1.92068	0.0768271	3	µmol TE/g dry matter	S-C1
FRAP	Salted	C1	14	1.67149	0.0668596	3	µmol TE/g dry matter	S-C1
FRAP	Salted	C1	21	1.43254	0.0573016	3	µmol TE/g dry matter	S-C1
FRAP	Salted	C1	28	1.2	0.048	3	µmol TE/g dry matter	S-C1
FRAP	Salted	C2	0	2.6	0.104	3	µmol TE/g dry matter	S-C2
FRAP	Salted	C2	7	2.23688	0.0894753	3	µmol TE/g dry matter	S-C2
FRAP	Salted	C2	14	1.91294	0.0765175	3	µmol TE/g dry matter	S-C2
FRAP	Salted	C2	21	1.6023	0.064092	3	µmol TE/g dry matter	S-C2
FRAP	Salted	C2	28	1.3	0.052	3	µmol TE/g dry matter	S-C2
FRAP	Salted	C3	0	3	0.12	3	µmol TE/g dry matter	S-C3
FRAP	Salted	C3	7	2.5475	0.1019	3	µmol TE/g dry matter	S-C3
FRAP	Salted	C3	14	2.14382	0.0857526	3	µmol TE/g dry matter	S-C3
FRAP	Salted	C3	21	1.75671	0.0702685	3	µmol TE/g dry matter	S-C3
FRAP	Salted	C3	28	1.38	0.0552	3	µmol TE/g dry matter	S-C3
FRAP	Salted	Control	0	1.6	0.064	3	µmol TE/g dry matter	S-SV1
FRAP	Salted	Control	7	1.43241	0.0572963	3	µmol TE/g dry matter	S-SV1
FRAP	Salted	Control	14	1.28289	0.0513158	3	µmol TE/g dry matter	S-SV1
FRAP	Salted	Control	21	1.13952	0.0455809	3	µmol TE/g dry matter	S-SV1
FRAP	Salted	Control	28	1	0.04	3	µmol TE/g dry matter	S-SV1
FRAP	Salted	R1	0	4.2	0.168	3	µmol TE/g dry matter	S-R1
FRAP	Salted	R1	7	3.64136	0.145654	3	µmol TE/g dry matter	S-R1
FRAP	Salted	R1	14	3.14298	0.125719	3	µmol TE/g dry matter	S-R1
FRAP	Salted	R1	21	2.66508	0.106603	3	µmol TE/g dry matter	S-R1
FRAP	Salted	R1	28	2.2	0.088	3	µmol TE/g dry matter	S-R1
FRAP	Salted	R2	0	5	0.2	3	µmol TE/g dry matter	S-R2
FRAP	Salted	R2	7	4.35756	0.174302	3	µmol TE/g dry matter	S-R2
FRAP	Salted	R2	14	3.78443	0.151377	3	µmol TE/g dry matter	S-R2
FRAP	Salted	R2	21	3.23484	0.129394	3	µmol TE/g dry matter	S-R2
FRAP	Salted	R2	28	2.7	0.108	3	µmol TE/g dry matter	S-R2
FRAP	Salted	R3	0	5.8	0.232	3	µmol TE/g dry matter	S-R3
FRAP	Salted	R3	7	5.03745	0.201498	3	µmol TE/g dry matter	S-R3
FRAP	Salted	R3	14	4.35717	0.174287	3	µmol TE/g dry matter	S-R3
FRAP	Salted	R3	21	3.70483	0.148193	3	µmol TE/g dry matter	S-R3
FRAP	Salted	R3	28	3.07	0.1228	3	µmol TE/g dry matter	S-R3
Fat	Unsalted	BC1	0	3.5	0.07	3	%	NS-BC1
Fat	Unsalted	BC1	7	3.57375	0.07	3	%	NS-BC1
Fat	Unsalted	BC1	14	3.6475	0.07	3	%	NS-BC1
Fat	Unsalted	BC1	21	3.72125	0.07	3	%	NS-BC1
Fat	Unsalted	BC1	28	3.795	0.07	3	%	NS-BC1
Fat	Unsalted	BC2	0	3.46	0.07	3	%	NS-BC2
Fat	Unsalted	BC2	7	3.52125	0.07	3	%	NS-BC2
Fat	Unsalted	BC2	14	3.5825	0.07	3	%	NS-BC2
Fat	Unsalted	BC2	21	3.64375	0.07	3	%	NS-BC2
Fat	Unsalted	BC2	28	3.705	0.07	3	%	NS-BC2
Fat	Unsalted	BC3	0	3.42	0.07	3	%	NS-BC3
Fat	Unsalted	BC3	7	3.45375	0.07	3	%	NS-BC3
Fat	Unsalted	BC3	14	3.4875	0.07	3	%	NS-BC3
Fat	Unsalted	BC3	21	3.52125	0.07	3	%	NS-BC3
Fat	Unsalted	BC3	28	3.555	0.07	3	%	NS-BC3
Fat	Unsalted	C1	0	3.55	0.07	3	%	NS-C1
Fat	Unsalted	C1	7	3.64625	0.07	3	%	NS-C1
Fat	Unsalted	C1	14	3.7425	0.07	3	%	NS-C1
Fat	Unsalted	C1	21	3.83875	0.07	3	%	NS-C1
Fat	Unsalted	C1	28	3.935	0.07	3	%	NS-C1
Fat	Unsalted	C2	0	3.5	0.07	3	%	NS-C2
Fat	Unsalted	C2	7	3.59875	0.07	3	%	NS-C2
Fat	Unsalted	C2	14	3.6975	0.07	3	%	NS-C2
Fat	Unsalted	C2	21	3.79625	0.07	3	%	NS-C2
Fat	Unsalted	C2	28	3.895	0.07	3	%	NS-C2
Fat	Unsalted	C3	0	3.45	0.07	3	%	NS-C3
Fat	Unsalted	C3	7	3.55	0.07	3	%	NS-C3
Fat	Unsalted	C3	14	3.65	0.07	3	%	NS-C3
Fat	Unsalted	C3	21	3.75	0.07	3	%	NS-C3
Fat	Unsalted	C3	28	3.85	0.07	3	%	NS-C3
Fat	Unsalted	Control	0	3.6	0.07	3	%	NS-SV1
Fat	Unsalted	Control	7	3.6735	0.07	3	%	NS-SV1
Fat	Unsalted	Control	14	3.747	0.07	3	%	NS-SV1
Fat	Unsalted	Control	21	3.8205	0.07	3	%	NS-SV1
Fat	Unsalted	Control	28	3.894	0.07	3	%	NS-SV1
Fat	Unsalted	R1	0	3.52	0.07	3	%	NS-R1
Fat	Unsalted	R1	7	3.5975	0.07	3	%	NS-R1
Fat	Unsalted	R1	14	3.675	0.07	3	%	NS-R1
Fat	Unsalted	R1	21	3.7525	0.07	3	%	NS-R1
Fat	Unsalted	R1	28	3.83	0.07	3	%	NS-R1
Fat	Unsalted	R2	0	3.48	0.07	3	%	NS-R2
Fat	Unsalted	R2	7	3.53875	0.07	3	%	NS-R2
Fat	Unsalted	R2	14	3.5975	0.07	3	%	NS-R2
Fat	Unsalted	R2	21	3.65625	0.07	3	%	NS-R2
Fat	Unsalted	R2	28	3.715	0.07	3	%	NS-R2
Fat	Unsalted	R3	0	3.44	0.07	3	%	NS-R3
Fat	Unsalted	R3	7	3.49225	0.07	3	%	NS-R3
Fat	Unsalted	R3	14	3.5445	0.07	3	%	NS-R3
Fat	Unsalted	R3	21	3.59675	0.07	3	%	NS-R3
Fat	Unsalted	R3	28	3.649	0.07	3	%	NS-R3
Fat	Salted	BC1	0	3.52	0.07	3	%	S-BC1
Fat	Salted	BC1	7	3.5825	0.07	3	%	S-BC1
Fat	Salted	BC1	14	3.645	0.07	3	%	S-BC1
Fat	Salted	BC1	21	3.7075	0.07	3	%	S-BC1
Fat	Salted	BC1	28	3.77	0.07	3	%	S-BC1
Fat	Salted	BC2	0	3.48	0.07	3	%	S-BC2
Fat	Salted	BC2	7	3.53625	0.07	3	%	S-BC2
Fat	Salted	BC2	14	3.5925	0.07	3	%	S-BC2
Fat	Salted	BC2	21	3.64875	0.07	3	%	S-BC2
Fat	Salted	BC2	28	3.705	0.07	3	%	S-BC2
Fat	Salted	BC3	0	3.44	0.07	3	%	S-BC3
Fat	Salted	BC3	7	3.47375	0.07	3	%	S-BC3
Fat	Salted	BC3	14	3.5075	0.07	3	%	S-BC3
Fat	Salted	BC3	21	3.54125	0.07	3	%	S-BC3
Fat	Salted	BC3	28	3.575	0.07	3	%	S-BC3
Fat	Salted	C1	0	3.57	0.07	3	%	S-C1
Fat	Salted	C1	7	3.66875	0.07	3	%	S-C1
Fat	Salted	C1	14	3.7675	0.07	3	%	S-C1
Fat	Salted	C1	21	3.86625	0.07	3	%	S-C1
Fat	Salted	C1	28	3.965	0.07	3	%	S-C1
Fat	Salted	C2	0	3.52	0.07	3	%	S-C2
Fat	Salted	C2	7	3.62125	0.07	3	%	S-C2
Fat	Salted	C2	14	3.7225	0.07	3	%	S-C2
Fat	Salted	C2	21	3.82375	0.07	3	%	S-C2
Fat	Salted	C2	28	3.925	0.07	3	%	S-C2
Fat	Salted	C3	0	3.47	0.07	3	%	S-C3
Fat	Salted	C3	7	3.57	0.07	3	%	S-C3
Fat	Salted	C3	14	3.67	0.07	3	%	S-C3
Fat	Salted	C3	21	3.77	0.07	3	%	S-C3
Fat	Salted	C3	28	3.87	0.07	3	%	S-C3
Fat	Salted	Control	0	3.62	0.07	3	%	S-SV1
Fat	Salted	Control	7	3.6925	0.07	3	%	S-SV1
Fat	Salted	Control	14	3.765	0.07	3	%	S-SV1
Fat	Salted	Control	21	3.8375	0.07	3	%	S-SV1
Fat	Salted	Control	28	3.91	0.07	3	%	S-SV1
Fat	Salted	R1	0	3.54	0.07	3	%	S-R1
Fat	Salted	R1	7	3.6175	0.07	3	%	S-R1
Fat	Salted	R1	14	3.695	0.07	3	%	S-R1
Fat	Salted	R1	21	3.7725	0.07	3	%	S-R1
Fat	Salted	R1	28	3.85	0.07	3	%	S-R1
Fat	Salted	R2	0	3.5	0.07	3	%	S-R2
Fat	Salted	R2	7	3.5625	0.07	3	%	S-R2
Fat	Salted	R2	14	3.625	0.07	3	%	S-R2
Fat	Salted	R2	21	3.6875	0.07	3	%	S-R2
Fat	Salted	R2	28	3.75	0.07	3	%	S-R2
Fat	Salted	R3	0	3.46	0.07	3	%	S-R3
Fat	Salted	R3	7	3.5125	0.07	3	%	S-R3
Fat	Salted	R3	14	3.565	0.07	3	%	S-R3
Fat	Salted	R3	21	3.6175	0.07	3	%	S-R3
Fat	Salted	R3	28	3.67	0.07	3	%	S-R3
Fungi	Unsalted	BC1	0	1.02667	0.046188	3	log10 CFU/g	NS-BC1
Fungi	Unsalted	BC1	7	1.51155	0.09	3	log10 CFU/g	NS-BC1
Fungi	Unsalted	BC1	14	2.17524	0.1	3	log10 CFU/g	NS-BC1
Fungi	Unsalted	BC1	21	2.91178	0.11	3	log10 CFU/g	NS-BC1
Fungi	Unsalted	BC1	28	3.7	0.12	3	log10 CFU/g	NS-BC1
Fungi	Unsalted	BC2	0	1.02667	0.046188	3	log10 CFU/g	NS-BC2
Fungi	Unsalted	BC2	7	1.43956	0.09	3	log10 CFU/g	NS-BC2
Fungi	Unsalted	BC2	14	2.00984	0.1	3	log10 CFU/g	NS-BC2
Fungi	Unsalted	BC2	21	2.64271	0.11	3	log10 CFU/g	NS-BC2
Fungi	Unsalted	BC2	28	3.32	0.12	3	log10 CFU/g	NS-BC2
Fungi	Unsalted	BC3	0	1.02667	0.046188	3	log10 CFU/g	NS-BC3
Fungi	Unsalted	BC3	7	1.50777	0.09	3	log10 CFU/g	NS-BC3
Fungi	Unsalted	BC3	14	2.16654	0.1	3	log10 CFU/g	NS-BC3
Fungi	Unsalted	BC3	21	2.89762	0.11	3	log10 CFU/g	NS-BC3
Fungi	Unsalted	BC3	28	3.68	0.12	3	log10 CFU/g	NS-BC3
Fungi	Unsalted	C1	0	1.02667	0.046188	3	log10 CFU/g	NS-C1
Fungi	Unsalted	C1	7	1.4945	0.09	3	log10 CFU/g	NS-C1
Fungi	Unsalted	C1	14	2.13607	0.1	3	log10 CFU/g	NS-C1
Fungi	Unsalted	C1	21	2.84805	0.11	3	log10 CFU/g	NS-C1
Fungi	Unsalted	C1	28	3.61	0.12	3	log10 CFU/g	NS-C1
Fungi	Unsalted	C2	0	1.02667	0.046188	3	log10 CFU/g	NS-C2
Fungi	Unsalted	C2	7	1.48882	0.09	3	log10 CFU/g	NS-C2
Fungi	Unsalted	C2	14	2.12301	0.1	3	log10 CFU/g	NS-C2
Fungi	Unsalted	C2	21	2.82681	0.11	3	log10 CFU/g	NS-C2
Fungi	Unsalted	C2	28	3.58	0.12	3	log10 CFU/g	NS-C2
Fungi	Unsalted	C3	0	1.02667	0.046188	3	log10 CFU/g	NS-C3
Fungi	Unsalted	C3	7	1.54376	0.09	3	log10 CFU/g	NS-C3
Fungi	Unsalted	C3	14	2.24924	0.1	3	log10 CFU/g	NS-C3
Fungi	Unsalted	C3	21	3.03215	0.11	3	log10 CFU/g	NS-C3
Fungi	Unsalted	C3	28	3.87	0.12	3	log10 CFU/g	NS-C3
Fungi	Unsalted	Control	0	1.02667	0.046188	3	log10 CFU/g	NS-SV1
Fungi	Unsalted	Control	7	1.55513	0.09	3	log10 CFU/g	NS-SV1
Fungi	Unsalted	Control	14	2.27536	0.1	3	log10 CFU/g	NS-SV1
Fungi	Unsalted	Control	21	3.07463	0.11	3	log10 CFU/g	NS-SV1
Fungi	Unsalted	Control	28	3.93	0.12	3	log10 CFU/g	NS-SV1
Fungi	Unsalted	R1	0	1.02667	0.046188	3	log10 CFU/g	NS-R1
Fungi	Unsalted	R1	7	1.64418	0.09	3	log10 CFU/g	NS-R1
Fungi	Unsalted	R1	14	2.47994	0.1	3	log10 CFU/g	NS-R1
Fungi	Unsalted	R1	21	3.40742	0.11	3	log10 CFU/g	NS-R1
Fungi	Unsalted	R1	28	4.4	0.12	3	log10 CFU/g	NS-R1
Fungi	Unsalted	R2	0	1.02667	0.046188	3	log10 CFU/g	NS-R2
Fungi	Unsalted	R2	7	1.49071	0.09	3	log10 CFU/g	NS-R2
Fungi	Unsalted	R2	14	2.12736	0.1	3	log10 CFU/g	NS-R2
Fungi	Unsalted	R2	21	2.83389	0.11	3	log10 CFU/g	NS-R2
Fungi	Unsalted	R2	28	3.59	0.12	3	log10 CFU/g	NS-R2
Fungi	Unsalted	R3	0	1.02667	0.046188	3	log10 CFU/g	NS-R3
Fungi	Unsalted	R3	7	1.36946	0.09	3	log10 CFU/g	NS-R3
Fungi	Unsalted	R3	14	1.84879	0.1	3	log10 CFU/g	NS-R3
Fungi	Unsalted	R3	21	2.38073	0.11	3	log10 CFU/g	NS-R3
Fungi	Unsalted	R3	28	2.95	0.12	3	log10 CFU/g	NS-R3
Fungi	Salted	BC1	0	1.02667	0.046188	3	log10 CFU/g	S-BC1
Fungi	Salted	BC1	7	1.45471	0.09	3	log10 CFU/g	S-BC1
Fungi	Salted	BC1	14	2.04466	0.1	3	log10 CFU/g	S-BC1
Fungi	Salted	BC1	21	2.69936	0.11	3	log10 CFU/g	S-BC1
Fungi	Salted	BC1	28	3.4	0.12	3	log10 CFU/g	S-BC1
Fungi	Salted	BC2	0	1.02667	0.046188	3	log10 CFU/g	S-BC2
Fungi	Salted	BC2	7	1.38272	0.09	3	log10 CFU/g	S-BC2
Fungi	Salted	BC2	14	1.87926	0.1	3	log10 CFU/g	S-BC2
Fungi	Salted	BC2	21	2.43029	0.11	3	log10 CFU/g	S-BC2
Fungi	Salted	BC2	28	3.02	0.12	3	log10 CFU/g	S-BC2
Fungi	Salted	BC3	0	1.02667	0.046188	3	log10 CFU/g	S-BC3
Fungi	Salted	BC3	7	1.45093	0.09	3	log10 CFU/g	S-BC3
Fungi	Salted	BC3	14	2.03596	0.1	3	log10 CFU/g	S-BC3
Fungi	Salted	BC3	21	2.6852	0.11	3	log10 CFU/g	S-BC3
Fungi	Salted	BC3	28	3.38	0.12	3	log10 CFU/g	S-BC3
Fungi	Salted	C1	0	1.02667	0.046188	3	log10 CFU/g	S-C1
Fungi	Salted	C1	7	1.39977	0.09	3	log10 CFU/g	S-C1
Fungi	Salted	C1	14	1.91843	0.1	3	log10 CFU/g	S-C1
Fungi	Salted	C1	21	2.49402	0.11	3	log10 CFU/g	S-C1
Fungi	Salted	C1	28	3.11	0.12	3	log10 CFU/g	S-C1
Fungi	Salted	C2	0	1.02667	0.046188	3	log10 CFU/g	S-C2
Fungi	Salted	C2	7	1.39409	0.09	3	log10 CFU/g	S-C2
Fungi	Salted	C2	14	1.90537	0.1	3	log10 CFU/g	S-C2
Fungi	Salted	C2	21	2.47278	0.11	3	log10 CFU/g	S-C2
Fungi	Salted	C2	28	3.08	0.12	3	log10 CFU/g	S-C2
Fungi	Salted	C3	0	1.02667	0.046188	3	log10 CFU/g	S-C3
Fungi	Salted	C3	7	1.44903	0.09	3	log10 CFU/g	S-C3
Fungi	Salted	C3	14	2.0316	0.1	3	log10 CFU/g	S-C3
Fungi	Salted	C3	21	2.67812	0.11	3	log10 CFU/g	S-C3
Fungi	Salted	C3	28	3.37	0.12	3	log10 CFU/g	S-C3
Fungi	Salted	Control	0	1.02667	0.046188	3	log10 CFU/g	S-SV1
Fungi	Salted	Control	7	1.4604	0.09	3	log10 CFU/g	S-SV1
Fungi	Salted	Control	14	2.05772	0.1	3	log10 CFU/g	S-SV1
Fungi	Salted	Control	21	2.7206	0.11	3	log10 CFU/g	S-SV1
Fungi	Salted	Control	28	3.43	0.12	3	log10 CFU/g	S-SV1
Fungi	Salted	R1	0	1.02667	0.046188	3	log10 CFU/g	S-R1
Fungi	Salted	R1	7	1.58734	0.09	3	log10 CFU/g	S-R1
Fungi	Salted	R1	14	2.34935	0.1	3	log10 CFU/g	S-R1
Fungi	Salted	R1	21	3.195	0.11	3	log10 CFU/g	S-R1
Fungi	Salted	R1	28	4.1	0.12	3	log10 CFU/g	S-R1
Fungi	Salted	R2	0	1.02667	0.046188	3	log10 CFU/g	S-R2
Fungi	Salted	R2	7	1.43387	0.09	3	log10 CFU/g	S-R2
Fungi	Salted	R2	14	1.99678	0.1	3	log10 CFU/g	S-R2
Fungi	Salted	R2	21	2.62147	0.11	3	log10 CFU/g	S-R2
Fungi	Salted	R2	28	3.29	0.12	3	log10 CFU/g	S-R2
Fungi	Salted	R3	0	1.02667	0.046188	3	log10 CFU/g	S-R3
Fungi	Salted	R3	7	1.31262	0.09	3	log10 CFU/g	S-R3
Fungi	Salted	R3	14	1.7182	0.1	3	log10 CFU/g	S-R3
Fungi	Salted	R3	21	2.16831	0.11	3	log10 CFU/g	S-R3
Fungi	Salted	R3	28	2.65	0.12	3	log10 CFU/g	S-R3
L*	Unsalted	BC1	0	58.7	0.5	3	CIELAB unit	NS-BC1
L*	Unsalted	BC1	7	58.2	0.5	3	CIELAB unit	NS-BC1
L*	Unsalted	BC1	14	57.7	0.5	3	CIELAB unit	NS-BC1
L*	Unsalted	BC1	21	57.2	0.5	3	CIELAB unit	NS-BC1
L*	Unsalted	BC1	28	56.7	0.5	3	CIELAB unit	NS-BC1
L*	Unsalted	BC2	0	55.8	0.5	3	CIELAB unit	NS-BC2
L*	Unsalted	BC2	7	55.3	0.5	3	CIELAB unit	NS-BC2
L*	Unsalted	BC2	14	54.8	0.5	3	CIELAB unit	NS-BC2
L*	Unsalted	BC2	21	54.3	0.5	3	CIELAB unit	NS-BC2
L*	Unsalted	BC2	28	53.8	0.5	3	CIELAB unit	NS-BC2
L*	Unsalted	BC3	0	52.8	0.5	3	CIELAB unit	NS-BC3
L*	Unsalted	BC3	7	52.3	0.5	3	CIELAB unit	NS-BC3
L*	Unsalted	BC3	14	51.8	0.5	3	CIELAB unit	NS-BC3
L*	Unsalted	BC3	21	51.3	0.5	3	CIELAB unit	NS-BC3
L*	Unsalted	BC3	28	50.8	0.5	3	CIELAB unit	NS-BC3
L*	Unsalted	C1	0	62.5	0.5	3	CIELAB unit	NS-C1
L*	Unsalted	C1	7	62	0.5	3	CIELAB unit	NS-C1
L*	Unsalted	C1	14	61.5	0.5	3	CIELAB unit	NS-C1
L*	Unsalted	C1	21	61	0.5	3	CIELAB unit	NS-C1
L*	Unsalted	C1	28	60.5	0.5	3	CIELAB unit	NS-C1
L*	Unsalted	C2	0	61.7	0.5	3	CIELAB unit	NS-C2
L*	Unsalted	C2	7	61.2	0.5	3	CIELAB unit	NS-C2
L*	Unsalted	C2	14	60.7	0.5	3	CIELAB unit	NS-C2
L*	Unsalted	C2	21	60.2	0.5	3	CIELAB unit	NS-C2
L*	Unsalted	C2	28	59.7	0.5	3	CIELAB unit	NS-C2
L*	Unsalted	C3	0	61	0.5	3	CIELAB unit	NS-C3
L*	Unsalted	C3	7	60.5	0.5	3	CIELAB unit	NS-C3
L*	Unsalted	C3	14	60	0.5	3	CIELAB unit	NS-C3
L*	Unsalted	C3	21	59.5	0.5	3	CIELAB unit	NS-C3
L*	Unsalted	C3	28	59	0.5	3	CIELAB unit	NS-C3
L*	Unsalted	Control	0	63	0.5	3	CIELAB unit	NS-SV1
L*	Unsalted	Control	7	62.5	0.5	3	CIELAB unit	NS-SV1
L*	Unsalted	Control	14	62	0.5	3	CIELAB unit	NS-SV1
L*	Unsalted	Control	21	61.5	0.5	3	CIELAB unit	NS-SV1
L*	Unsalted	Control	28	61	0.5	3	CIELAB unit	NS-SV1
L*	Unsalted	R1	0	60.5	0.5	3	CIELAB unit	NS-R1
L*	Unsalted	R1	7	60	0.5	3	CIELAB unit	NS-R1
L*	Unsalted	R1	14	59.5	0.5	3	CIELAB unit	NS-R1
L*	Unsalted	R1	21	59	0.5	3	CIELAB unit	NS-R1
L*	Unsalted	R1	28	58.5	0.5	3	CIELAB unit	NS-R1
L*	Unsalted	R2	0	58.8	0.5	3	CIELAB unit	NS-R2
L*	Unsalted	R2	7	58.3	0.5	3	CIELAB unit	NS-R2
L*	Unsalted	R2	14	57.8	0.5	3	CIELAB unit	NS-R2
L*	Unsalted	R2	21	57.3	0.5	3	CIELAB unit	NS-R2
L*	Unsalted	R2	28	56.8	0.5	3	CIELAB unit	NS-R2
L*	Unsalted	R3	0	56.8	0.5	3	CIELAB unit	NS-R3
L*	Unsalted	R3	7	56.3	0.5	3	CIELAB unit	NS-R3
L*	Unsalted	R3	14	55.8	0.5	3	CIELAB unit	NS-R3
L*	Unsalted	R3	21	55.3	0.5	3	CIELAB unit	NS-R3
L*	Unsalted	R3	28	54.8	0.5	3	CIELAB unit	NS-R3
L*	Salted	BC1	0	59.1	0.5	3	CIELAB unit	S-BC1
L*	Salted	BC1	7	58.6	0.5	3	CIELAB unit	S-BC1
L*	Salted	BC1	14	58.1	0.5	3	CIELAB unit	S-BC1
L*	Salted	BC1	21	57.6	0.5	3	CIELAB unit	S-BC1
L*	Salted	BC1	28	57.1	0.5	3	CIELAB unit	S-BC1
L*	Salted	BC2	0	56.2	0.5	3	CIELAB unit	S-BC2
L*	Salted	BC2	7	55.7	0.5	3	CIELAB unit	S-BC2
L*	Salted	BC2	14	55.2	0.5	3	CIELAB unit	S-BC2
L*	Salted	BC2	21	54.7	0.5	3	CIELAB unit	S-BC2
L*	Salted	BC2	28	54.2	0.5	3	CIELAB unit	S-BC2
L*	Salted	BC3	0	53.2	0.5	3	CIELAB unit	S-BC3
L*	Salted	BC3	7	52.7	0.5	3	CIELAB unit	S-BC3
L*	Salted	BC3	14	52.2	0.5	3	CIELAB unit	S-BC3
L*	Salted	BC3	21	51.7	0.5	3	CIELAB unit	S-BC3
L*	Salted	BC3	28	51.2	0.5	3	CIELAB unit	S-BC3
L*	Salted	C1	0	62.9	0.5	3	CIELAB unit	S-C1
L*	Salted	C1	7	62.4	0.5	3	CIELAB unit	S-C1
L*	Salted	C1	14	61.9	0.5	3	CIELAB unit	S-C1
L*	Salted	C1	21	61.4	0.5	3	CIELAB unit	S-C1
L*	Salted	C1	28	60.9	0.5	3	CIELAB unit	S-C1
L*	Salted	C2	0	62.1	0.5	3	CIELAB unit	S-C2
L*	Salted	C2	7	61.6	0.5	3	CIELAB unit	S-C2
L*	Salted	C2	14	61.1	0.5	3	CIELAB unit	S-C2
L*	Salted	C2	21	60.6	0.5	3	CIELAB unit	S-C2
L*	Salted	C2	28	60.1	0.5	3	CIELAB unit	S-C2
L*	Salted	C3	0	61.4	0.5	3	CIELAB unit	S-C3
L*	Salted	C3	7	60.9	0.5	3	CIELAB unit	S-C3
L*	Salted	C3	14	60.4	0.5	3	CIELAB unit	S-C3
L*	Salted	C3	21	59.9	0.5	3	CIELAB unit	S-C3
L*	Salted	C3	28	59.4	0.5	3	CIELAB unit	S-C3
L*	Salted	Control	0	63.4	0.5	3	CIELAB unit	S-SV1
L*	Salted	Control	7	62.9	0.5	3	CIELAB unit	S-SV1
L*	Salted	Control	14	62.4	0.5	3	CIELAB unit	S-SV1
L*	Salted	Control	21	61.9	0.5	3	CIELAB unit	S-SV1
L*	Salted	Control	28	61.4	0.5	3	CIELAB unit	S-SV1
L*	Salted	R1	0	60.9	0.5	3	CIELAB unit	S-R1
L*	Salted	R1	7	60.4	0.5	3	CIELAB unit	S-R1
L*	Salted	R1	14	59.9	0.5	3	CIELAB unit	S-R1
L*	Salted	R1	21	59.4	0.5	3	CIELAB unit	S-R1
L*	Salted	R1	28	58.9	0.5	3	CIELAB unit	S-R1
L*	Salted	R2	0	59.2	0.5	3	CIELAB unit	S-R2
L*	Salted	R2	7	58.7	0.5	3	CIELAB unit	S-R2
L*	Salted	R2	14	58.2	0.5	3	CIELAB unit	S-R2
L*	Salted	R2	21	57.7	0.5	3	CIELAB unit	S-R2
L*	Salted	R2	28	57.2	0.5	3	CIELAB unit	S-R2
L*	Salted	R3	0	57.2	0.5	3	CIELAB unit	S-R3
L*	Salted	R3	7	56.7	0.5	3	CIELAB unit	S-R3
L*	Salted	R3	14	56.2	0.5	3	CIELAB unit	S-R3
L*	Salted	R3	21	55.7	0.5	3	CIELAB unit	S-R3
L*	Salted	R3	28	55.2	0.5	3	CIELAB unit	S-R3
Moisture	Unsalted	BC1	0	69.8	0.28	3	%	NS-BC1
Moisture	Unsalted	BC1	7	69.0625	0.295	3	%	NS-BC1
Moisture	Unsalted	BC1	14	68.325	0.31	3	%	NS-BC1
Moisture	Unsalted	BC1	21	67.5875	0.325	3	%	NS-BC1
Moisture	Unsalted	BC1	28	66.85	0.34	3	%	NS-BC1
Moisture	Unsalted	BC2	0	70	0.28	3	%	NS-BC2
Moisture	Unsalted	BC2	7	69.3875	0.295	3	%	NS-BC2
Moisture	Unsalted	BC2	14	68.775	0.31	3	%	NS-BC2
Moisture	Unsalted	BC2	21	68.1625	0.325	3	%	NS-BC2
Moisture	Unsalted	BC2	28	67.55	0.34	3	%	NS-BC2
Moisture	Unsalted	BC3	0	69.3	0.28	3	%	NS-BC3
Moisture	Unsalted	BC3	7	68.9625	0.295	3	%	NS-BC3
Moisture	Unsalted	BC3	14	68.625	0.31	3	%	NS-BC3
Moisture	Unsalted	BC3	21	68.2875	0.325	3	%	NS-BC3
Moisture	Unsalted	BC3	28	67.95	0.34	3	%	NS-BC3
Moisture	Unsalted	C1	0	68.7	0.28	3	%	NS-C1
Moisture	Unsalted	C1	7	67.7375	0.295	3	%	NS-C1
Moisture	Unsalted	C1	14	66.775	0.31	3	%	NS-C1
Moisture	Unsalted	C1	21	65.8125	0.325	3	%	NS-C1
Moisture	Unsalted	C1	28	64.85	0.34	3	%	NS-C1
Moisture	Unsalted	C2	0	68.5	0.28	3	%	NS-C2
Moisture	Unsalted	C2	7	67.5125	0.295	3	%	NS-C2
Moisture	Unsalted	C2	14	66.525	0.31	3	%	NS-C2
Moisture	Unsalted	C2	21	65.5375	0.325	3	%	NS-C2
Moisture	Unsalted	C2	28	64.55	0.34	3	%	NS-C2
Moisture	Unsalted	C3	0	68.3	0.28	3	%	NS-C3
Moisture	Unsalted	C3	7	67.3	0.295	3	%	NS-C3
Moisture	Unsalted	C3	14	66.3	0.31	3	%	NS-C3
Moisture	Unsalted	C3	21	65.3	0.325	3	%	NS-C3
Moisture	Unsalted	C3	28	64.3	0.34	3	%	NS-C3
Moisture	Unsalted	Control	0	69.31	0.28	3	%	NS-SV1
Moisture	Unsalted	Control	7	68.575	0.295	3	%	NS-SV1
Moisture	Unsalted	Control	14	67.84	0.31	3	%	NS-SV1
Moisture	Unsalted	Control	21	67.105	0.325	3	%	NS-SV1
Moisture	Unsalted	Control	28	66.37	0.34	3	%	NS-SV1
Moisture	Unsalted	R1	0	70.1	0.28	3	%	NS-R1
Moisture	Unsalted	R1	7	69.325	0.295	3	%	NS-R1
Moisture	Unsalted	R1	14	68.55	0.31	3	%	NS-R1
Moisture	Unsalted	R1	21	67.775	0.325	3	%	NS-R1
Moisture	Unsalted	R1	28	67	0.34	3	%	NS-R1
Moisture	Unsalted	R2	0	70.5	0.28	3	%	NS-R2
Moisture	Unsalted	R2	7	69.9125	0.295	3	%	NS-R2
Moisture	Unsalted	R2	14	69.325	0.31	3	%	NS-R2
Moisture	Unsalted	R2	21	68.7375	0.325	3	%	NS-R2
Moisture	Unsalted	R2	28	68.15	0.34	3	%	NS-R2
Moisture	Unsalted	R3	0	70.91	0.28	3	%	NS-R3
Moisture	Unsalted	R3	7	70.3875	0.295	3	%	NS-R3
Moisture	Unsalted	R3	14	69.865	0.31	3	%	NS-R3
Moisture	Unsalted	R3	21	69.3425	0.325	3	%	NS-R3
Moisture	Unsalted	R3	28	68.82	0.34	3	%	NS-R3
Moisture	Salted	BC1	0	70.8	0.28	3	%	S-BC1
Moisture	Salted	BC1	7	70.175	0.295	3	%	S-BC1
Moisture	Salted	BC1	14	69.55	0.31	3	%	S-BC1
Moisture	Salted	BC1	21	68.925	0.325	3	%	S-BC1
Moisture	Salted	BC1	28	68.3	0.34	3	%	S-BC1
Moisture	Salted	BC2	0	71	0.28	3	%	S-BC2
Moisture	Salted	BC2	7	70.4375	0.295	3	%	S-BC2
Moisture	Salted	BC2	14	69.875	0.31	3	%	S-BC2
Moisture	Salted	BC2	21	69.3125	0.325	3	%	S-BC2
Moisture	Salted	BC2	28	68.75	0.34	3	%	S-BC2
Moisture	Salted	BC3	0	70.5	0.28	3	%	S-BC3
Moisture	Salted	BC3	7	70.1625	0.295	3	%	S-BC3
Moisture	Salted	BC3	14	69.825	0.31	3	%	S-BC3
Moisture	Salted	BC3	21	69.4875	0.325	3	%	S-BC3
Moisture	Salted	BC3	28	69.15	0.34	3	%	S-BC3
Moisture	Salted	C1	0	70	0.28	3	%	S-C1
Moisture	Salted	C1	7	69.0125	0.295	3	%	S-C1
Moisture	Salted	C1	14	68.025	0.31	3	%	S-C1
Moisture	Salted	C1	21	67.0375	0.325	3	%	S-C1
Moisture	Salted	C1	28	66.05	0.34	3	%	S-C1
Moisture	Salted	C2	0	69.8	0.28	3	%	S-C2
Moisture	Salted	C2	7	68.7875	0.295	3	%	S-C2
Moisture	Salted	C2	14	67.775	0.31	3	%	S-C2
Moisture	Salted	C2	21	66.7625	0.325	3	%	S-C2
Moisture	Salted	C2	28	65.75	0.34	3	%	S-C2
Moisture	Salted	C3	0	69.5	0.28	3	%	S-C3
Moisture	Salted	C3	7	68.5	0.295	3	%	S-C3
Moisture	Salted	C3	14	67.5	0.31	3	%	S-C3
Moisture	Salted	C3	21	66.5	0.325	3	%	S-C3
Moisture	Salted	C3	28	65.5	0.34	3	%	S-C3
Moisture	Salted	Control	0	70.5	0.28	3	%	S-SV1
Moisture	Salted	Control	7	69.775	0.295	3	%	S-SV1
Moisture	Salted	Control	14	69.05	0.31	3	%	S-SV1
Moisture	Salted	Control	21	68.325	0.325	3	%	S-SV1
Moisture	Salted	Control	28	67.6	0.34	3	%	S-SV1
Moisture	Salted	R1	0	71.3	0.28	3	%	S-R1
Moisture	Salted	R1	7	70.525	0.295	3	%	S-R1
Moisture	Salted	R1	14	69.75	0.31	3	%	S-R1
Moisture	Salted	R1	21	68.975	0.325	3	%	S-R1
Moisture	Salted	R1	28	68.2	0.34	3	%	S-R1
Moisture	Salted	R2	0	71.8	0.28	3	%	S-R2
Moisture	Salted	R2	7	71.175	0.295	3	%	S-R2
Moisture	Salted	R2	14	70.55	0.31	3	%	S-R2
Moisture	Salted	R2	21	69.925	0.325	3	%	S-R2
Moisture	Salted	R2	28	69.3	0.34	3	%	S-R2
Moisture	Salted	R3	0	72.1	0.28	3	%	S-R3
Moisture	Salted	R3	7	71.575	0.295	3	%	S-R3
Moisture	Salted	R3	14	71.05	0.31	3	%	S-R3
Moisture	Salted	R3	21	70.525	0.325	3	%	S-R3
Moisture	Salted	R3	28	70	0.34	3	%	S-R3
NaCl	Unsalted	BC1	0	0.25	0.004	3	%	NS-BC1
NaCl	Unsalted	BC1	7	0.25225	0.004	3	%	NS-BC1
NaCl	Unsalted	BC1	14	0.2545	0.004	3	%	NS-BC1
NaCl	Unsalted	BC1	21	0.25675	0.004	3	%	NS-BC1
NaCl	Unsalted	BC1	28	0.259	0.004	3	%	NS-BC1
NaCl	Unsalted	BC2	0	0.25	0.004	3	%	NS-BC2
NaCl	Unsalted	BC2	7	0.252	0.004	3	%	NS-BC2
NaCl	Unsalted	BC2	14	0.254	0.004	3	%	NS-BC2
NaCl	Unsalted	BC2	21	0.256	0.004	3	%	NS-BC2
NaCl	Unsalted	BC2	28	0.258	0.004	3	%	NS-BC2
NaCl	Unsalted	BC3	0	0.25	0.004	3	%	NS-BC3
NaCl	Unsalted	BC3	7	0.2525	0.004	3	%	NS-BC3
NaCl	Unsalted	BC3	14	0.255	0.004	3	%	NS-BC3
NaCl	Unsalted	BC3	21	0.2575	0.004	3	%	NS-BC3
NaCl	Unsalted	BC3	28	0.26	0.004	3	%	NS-BC3
NaCl	Unsalted	C1	0	0.25	0.004	3	%	NS-C1
NaCl	Unsalted	C1	7	0.25275	0.004	3	%	NS-C1
NaCl	Unsalted	C1	14	0.2555	0.004	3	%	NS-C1
NaCl	Unsalted	C1	21	0.25825	0.004	3	%	NS-C1
NaCl	Unsalted	C1	28	0.261	0.004	3	%	NS-C1
NaCl	Unsalted	C2	0	0.25	0.004	3	%	NS-C2
NaCl	Unsalted	C2	7	0.25425	0.004	3	%	NS-C2
NaCl	Unsalted	C2	14	0.2585	0.004	3	%	NS-C2
NaCl	Unsalted	C2	21	0.26275	0.004	3	%	NS-C2
NaCl	Unsalted	C2	28	0.267	0.004	3	%	NS-C2
NaCl	Unsalted	C3	0	0.25	0.004	3	%	NS-C3
NaCl	Unsalted	C3	7	0.2535	0.004	3	%	NS-C3
NaCl	Unsalted	C3	14	0.257	0.004	3	%	NS-C3
NaCl	Unsalted	C3	21	0.2605	0.004	3	%	NS-C3
NaCl	Unsalted	C3	28	0.264	0.004	3	%	NS-C3
NaCl	Unsalted	Control	0	0.25	0.004	3	%	NS-SV1
NaCl	Unsalted	Control	7	0.25275	0.004	3	%	NS-SV1
NaCl	Unsalted	Control	14	0.2555	0.004	3	%	NS-SV1
NaCl	Unsalted	Control	21	0.25825	0.004	3	%	NS-SV1
NaCl	Unsalted	Control	28	0.261	0.004	3	%	NS-SV1
NaCl	Unsalted	R1	0	0.25	0.004	3	%	NS-R1
NaCl	Unsalted	R1	7	0.253	0.004	3	%	NS-R1
NaCl	Unsalted	R1	14	0.256	0.004	3	%	NS-R1
NaCl	Unsalted	R1	21	0.259	0.004	3	%	NS-R1
NaCl	Unsalted	R1	28	0.262	0.004	3	%	NS-R1
NaCl	Unsalted	R2	0	0.25	0.004	3	%	NS-R2
NaCl	Unsalted	R2	7	0.2525	0.004	3	%	NS-R2
NaCl	Unsalted	R2	14	0.255	0.004	3	%	NS-R2
NaCl	Unsalted	R2	21	0.2575	0.004	3	%	NS-R2
NaCl	Unsalted	R2	28	0.26	0.004	3	%	NS-R2
NaCl	Unsalted	R3	0	0.25	0.004	3	%	NS-R3
NaCl	Unsalted	R3	7	0.252	0.004	3	%	NS-R3
NaCl	Unsalted	R3	14	0.254	0.004	3	%	NS-R3
NaCl	Unsalted	R3	21	0.256	0.004	3	%	NS-R3
NaCl	Unsalted	R3	28	0.258	0.004	3	%	NS-R3
NaCl	Salted	BC1	0	0.84	0.012	3	%	S-BC1
NaCl	Salted	BC1	7	0.85775	0.012	3	%	S-BC1
NaCl	Salted	BC1	14	0.8755	0.012	3	%	S-BC1
NaCl	Salted	BC1	21	0.89325	0.012	3	%	S-BC1
NaCl	Salted	BC1	28	0.911	0.012	3	%	S-BC1
NaCl	Salted	BC2	0	0.84	0.012	3	%	S-BC2
NaCl	Salted	BC2	7	0.85525	0.012	3	%	S-BC2
NaCl	Salted	BC2	14	0.8705	0.012	3	%	S-BC2
NaCl	Salted	BC2	21	0.88575	0.012	3	%	S-BC2
NaCl	Salted	BC2	28	0.901	0.012	3	%	S-BC2
NaCl	Salted	BC3	0	0.83	0.012	3	%	S-BC3
NaCl	Salted	BC3	7	0.8495	0.012	3	%	S-BC3
NaCl	Salted	BC3	14	0.869	0.012	3	%	S-BC3
NaCl	Salted	BC3	21	0.8885	0.012	3	%	S-BC3
NaCl	Salted	BC3	28	0.908	0.012	3	%	S-BC3
NaCl	Salted	C1	0	0.9	0.012	3	%	S-C1
NaCl	Salted	C1	7	0.92175	0.012	3	%	S-C1
NaCl	Salted	C1	14	0.9435	0.012	3	%	S-C1
NaCl	Salted	C1	21	0.96525	0.012	3	%	S-C1
NaCl	Salted	C1	28	0.987	0.012	3	%	S-C1
NaCl	Salted	C2	0	0.92	0.012	3	%	S-C2
NaCl	Salted	C2	7	0.9525	0.012	3	%	S-C2
NaCl	Salted	C2	14	0.985	0.012	3	%	S-C2
NaCl	Salted	C2	21	1.0175	0.012	3	%	S-C2
NaCl	Salted	C2	28	1.05	0.012	3	%	S-C2
NaCl	Salted	C3	0	0.95	0.012	3	%	S-C3
NaCl	Salted	C3	7	0.9785	0.012	3	%	S-C3
NaCl	Salted	C3	14	1.007	0.012	3	%	S-C3
NaCl	Salted	C3	21	1.0355	0.012	3	%	S-C3
NaCl	Salted	C3	28	1.064	0.012	3	%	S-C3
NaCl	Salted	Control	0	0.85	0.012	3	%	S-SV1
NaCl	Salted	Control	7	0.87125	0.012	3	%	S-SV1
NaCl	Salted	Control	14	0.8925	0.012	3	%	S-SV1
NaCl	Salted	Control	21	0.91375	0.012	3	%	S-SV1
NaCl	Salted	Control	28	0.935	0.012	3	%	S-SV1
NaCl	Salted	R1	0	0.84	0.012	3	%	S-R1
NaCl	Salted	R1	7	0.86325	0.012	3	%	S-R1
NaCl	Salted	R1	14	0.8865	0.012	3	%	S-R1
NaCl	Salted	R1	21	0.90975	0.012	3	%	S-R1
NaCl	Salted	R1	28	0.933	0.012	3	%	S-R1
NaCl	Salted	R2	0	0.84	0.012	3	%	S-R2
NaCl	Salted	R2	7	0.8605	0.012	3	%	S-R2
NaCl	Salted	R2	14	0.881	0.012	3	%	S-R2
NaCl	Salted	R2	21	0.9015	0.012	3	%	S-R2
NaCl	Salted	R2	28	0.922	0.012	3	%	S-R2
NaCl	Salted	R3	0	0.83	0.012	3	%	S-R3
NaCl	Salted	R3	7	0.8455	0.012	3	%	S-R3
NaCl	Salted	R3	14	0.861	0.012	3	%	S-R3
NaCl	Salted	R3	21	0.8765	0.012	3	%	S-R3
NaCl	Salted	R3	28	0.892	0.012	3	%	S-R3
Nessler score	Unsalted	BC1	0	0	0	3	ordinal score (0–3)	NS-BC1
Nessler score	Unsalted	BC1	7	0.333333	0.57735	3	ordinal score (0–3)	NS-BC1
Nessler score	Unsalted	BC1	14	0.666667	0.57735	3	ordinal score (0–3)	NS-BC1
Nessler score	Unsalted	BC1	21	1.33333	0.57735	3	ordinal score (0–3)	NS-BC1
Nessler score	Unsalted	BC1	28	2	0	3	ordinal score (0–3)	NS-BC1
Nessler score	Unsalted	BC2	0	0	0	3	ordinal score (0–3)	NS-BC2
Nessler score	Unsalted	BC2	7	0.333333	0.57735	3	ordinal score (0–3)	NS-BC2
Nessler score	Unsalted	BC2	14	0.333333	0.57735	3	ordinal score (0–3)	NS-BC2
Nessler score	Unsalted	BC2	21	0.666667	0.57735	3	ordinal score (0–3)	NS-BC2
Nessler score	Unsalted	BC2	28	1	0	3	ordinal score (0–3)	NS-BC2
Nessler score	Unsalted	BC3	0	0	0	3	ordinal score (0–3)	NS-BC3
Nessler score	Unsalted	BC3	7	0.333333	0.57735	3	ordinal score (0–3)	NS-BC3
Nessler score	Unsalted	BC3	14	0.333333	0.57735	3	ordinal score (0–3)	NS-BC3
Nessler score	Unsalted	BC3	21	0.666667	0.57735	3	ordinal score (0–3)	NS-BC3
Nessler score	Unsalted	BC3	28	1	0	3	ordinal score (0–3)	NS-BC3
Nessler score	Unsalted	C1	0	0	0	3	ordinal score (0–3)	NS-C1
Nessler score	Unsalted	C1	7	0.333333	0.57735	3	ordinal score (0–3)	NS-C1
Nessler score	Unsalted	C1	14	0.666667	0.57735	3	ordinal score (0–3)	NS-C1
Nessler score	Unsalted	C1	21	1.33333	0.57735	3	ordinal score (0–3)	NS-C1
Nessler score	Unsalted	C1	28	2	0	3	ordinal score (0–3)	NS-C1
Nessler score	Unsalted	C2	0	0	0	3	ordinal score (0–3)	NS-C2
Nessler score	Unsalted	C2	7	0.333333	0.57735	3	ordinal score (0–3)	NS-C2
Nessler score	Unsalted	C2	14	0.666667	0.57735	3	ordinal score (0–3)	NS-C2
Nessler score	Unsalted	C2	21	1.33333	0.57735	3	ordinal score (0–3)	NS-C2
Nessler score	Unsalted	C2	28	2	0	3	ordinal score (0–3)	NS-C2
Nessler score	Unsalted	C3	0	0	0	3	ordinal score (0–3)	NS-C3
Nessler score	Unsalted	C3	7	0.666667	0.57735	3	ordinal score (0–3)	NS-C3
Nessler score	Unsalted	C3	14	1.33333	0.57735	3	ordinal score (0–3)	NS-C3
Nessler score	Unsalted	C3	21	2.33333	0.57735	3	ordinal score (0–3)	NS-C3
Nessler score	Unsalted	C3	28	3	0	3	ordinal score (0–3)	NS-C3
Nessler score	Unsalted	Control	0	0	0	3	ordinal score (0–3)	NS-SV1
Nessler score	Unsalted	Control	7	0.666667	0.57735	3	ordinal score (0–3)	NS-SV1
Nessler score	Unsalted	Control	14	1.33333	0.57735	3	ordinal score (0–3)	NS-SV1
Nessler score	Unsalted	Control	21	2.33333	0.57735	3	ordinal score (0–3)	NS-SV1
Nessler score	Unsalted	Control	28	3	0	3	ordinal score (0–3)	NS-SV1
Nessler score	Unsalted	R1	0	0	0	3	ordinal score (0–3)	NS-R1
Nessler score	Unsalted	R1	7	0.333333	0.57735	3	ordinal score (0–3)	NS-R1
Nessler score	Unsalted	R1	14	0.666667	0.57735	3	ordinal score (0–3)	NS-R1
Nessler score	Unsalted	R1	21	1.33333	0.57735	3	ordinal score (0–3)	NS-R1
Nessler score	Unsalted	R1	28	2	0	3	ordinal score (0–3)	NS-R1
Nessler score	Unsalted	R2	0	0	0	3	ordinal score (0–3)	NS-R2
Nessler score	Unsalted	R2	7	0.333333	0.57735	3	ordinal score (0–3)	NS-R2
Nessler score	Unsalted	R2	14	0.333333	0.57735	3	ordinal score (0–3)	NS-R2
Nessler score	Unsalted	R2	21	0.666667	0.57735	3	ordinal score (0–3)	NS-R2
Nessler score	Unsalted	R2	28	1	0	3	ordinal score (0–3)	NS-R2
Nessler score	Unsalted	R3	0	0	0	3	ordinal score (0–3)	NS-R3
Nessler score	Unsalted	R3	7	0	0	3	ordinal score (0–3)	NS-R3
Nessler score	Unsalted	R3	14	0	0	3	ordinal score (0–3)	NS-R3
Nessler score	Unsalted	R3	21	0	0	3	ordinal score (0–3)	NS-R3
Nessler score	Unsalted	R3	28	0	0	3	ordinal score (0–3)	NS-R3
Nessler score	Salted	BC1	0	0	0	3	ordinal score (0–3)	S-BC1
Nessler score	Salted	BC1	7	0.333333	0.57735	3	ordinal score (0–3)	S-BC1
Nessler score	Salted	BC1	14	0.666667	0.57735	3	ordinal score (0–3)	S-BC1
Nessler score	Salted	BC1	21	1.33333	0.57735	3	ordinal score (0–3)	S-BC1
Nessler score	Salted	BC1	28	2	0	3	ordinal score (0–3)	S-BC1
Nessler score	Salted	BC2	0	0	0	3	ordinal score (0–3)	S-BC2
Nessler score	Salted	BC2	7	0.333333	0.57735	3	ordinal score (0–3)	S-BC2
Nessler score	Salted	BC2	14	0.333333	0.57735	3	ordinal score (0–3)	S-BC2
Nessler score	Salted	BC2	21	0.666667	0.57735	3	ordinal score (0–3)	S-BC2
Nessler score	Salted	BC2	28	1	0	3	ordinal score (0–3)	S-BC2
Nessler score	Salted	BC3	0	0	0	3	ordinal score (0–3)	S-BC3
Nessler score	Salted	BC3	7	0.333333	0.57735	3	ordinal score (0–3)	S-BC3
Nessler score	Salted	BC3	14	0.333333	0.57735	3	ordinal score (0–3)	S-BC3
Nessler score	Salted	BC3	21	0.666667	0.57735	3	ordinal score (0–3)	S-BC3
Nessler score	Salted	BC3	28	1	0	3	ordinal score (0–3)	S-BC3
Nessler score	Salted	C1	0	0	0	3	ordinal score (0–3)	S-C1
Nessler score	Salted	C1	7	0.333333	0.57735	3	ordinal score (0–3)	S-C1
Nessler score	Salted	C1	14	0.666667	0.57735	3	ordinal score (0–3)	S-C1
Nessler score	Salted	C1	21	1.33333	0.57735	3	ordinal score (0–3)	S-C1
Nessler score	Salted	C1	28	2	0	3	ordinal score (0–3)	S-C1
Nessler score	Salted	C2	0	0	0	3	ordinal score (0–3)	S-C2
Nessler score	Salted	C2	7	0.333333	0.57735	3	ordinal score (0–3)	S-C2
Nessler score	Salted	C2	14	0.666667	0.57735	3	ordinal score (0–3)	S-C2
Nessler score	Salted	C2	21	1.33333	0.57735	3	ordinal score (0–3)	S-C2
Nessler score	Salted	C2	28	2	0	3	ordinal score (0–3)	S-C2
Nessler score	Salted	C3	0	0	0	3	ordinal score (0–3)	S-C3
Nessler score	Salted	C3	7	0.666667	0.57735	3	ordinal score (0–3)	S-C3
Nessler score	Salted	C3	14	1.33333	0.57735	3	ordinal score (0–3)	S-C3
Nessler score	Salted	C3	21	2.33333	0.57735	3	ordinal score (0–3)	S-C3
Nessler score	Salted	C3	28	3	0	3	ordinal score (0–3)	S-C3
Nessler score	Salted	Control	0	0	0	3	ordinal score (0–3)	S-SV1
Nessler score	Salted	Control	7	0.666667	0.57735	3	ordinal score (0–3)	S-SV1
Nessler score	Salted	Control	14	1.33333	0.57735	3	ordinal score (0–3)	S-SV1
Nessler score	Salted	Control	21	2.33333	0.57735	3	ordinal score (0–3)	S-SV1
Nessler score	Salted	Control	28	3	0	3	ordinal score (0–3)	S-SV1
Nessler score	Salted	R1	0	0	0	3	ordinal score (0–3)	S-R1
Nessler score	Salted	R1	7	0.333333	0.57735	3	ordinal score (0–3)	S-R1
Nessler score	Salted	R1	14	0.666667	0.57735	3	ordinal score (0–3)	S-R1
Nessler score	Salted	R1	21	1.33333	0.57735	3	ordinal score (0–3)	S-R1
Nessler score	Salted	R1	28	2	0	3	ordinal score (0–3)	S-R1
Nessler score	Salted	R2	0	0	0	3	ordinal score (0–3)	S-R2
Nessler score	Salted	R2	7	0.333333	0.57735	3	ordinal score (0–3)	S-R2
Nessler score	Salted	R2	14	0.333333	0.57735	3	ordinal score (0–3)	S-R2
Nessler score	Salted	R2	21	0.666667	0.57735	3	ordinal score (0–3)	S-R2
Nessler score	Salted	R2	28	1	0	3	ordinal score (0–3)	S-R2
Nessler score	Salted	R3	0	0	0	3	ordinal score (0–3)	S-R3
Nessler score	Salted	R3	7	0	0	3	ordinal score (0–3)	S-R3
Nessler score	Salted	R3	14	0	0	3	ordinal score (0–3)	S-R3
Nessler score	Salted	R3	21	0	0	3	ordinal score (0–3)	S-R3
Nessler score	Salted	R3	28	0	0	3	ordinal score (0–3)	S-R3
Nitrate	Unsalted	BC1	0	14	0.8	3	mg/kg	NS-BC1
Nitrate	Unsalted	BC1	7	12.7689	0.8	3	mg/kg	NS-BC1
Nitrate	Unsalted	BC1	14	11.7809	0.8	3	mg/kg	NS-BC1
Nitrate	Unsalted	BC1	21	10.8677	0.8	3	mg/kg	NS-BC1
Nitrate	Unsalted	BC1	28	10	0.8	3	mg/kg	NS-BC1
Nitrate	Unsalted	BC2	0	18	0.8	3	mg/kg	NS-BC2
Nitrate	Unsalted	BC2	7	15.8455	0.8	3	mg/kg	NS-BC2
Nitrate	Unsalted	BC2	14	14.1165	0.8	3	mg/kg	NS-BC2
Nitrate	Unsalted	BC2	21	12.5185	0.8	3	mg/kg	NS-BC2
Nitrate	Unsalted	BC2	28	11	0.8	3	mg/kg	NS-BC2
Nitrate	Unsalted	BC3	0	22.5	0.8	3	mg/kg	NS-BC3
Nitrate	Unsalted	BC3	7	19.1144	0.8	3	mg/kg	NS-BC3
Nitrate	Unsalted	BC3	14	16.3974	0.8	3	mg/kg	NS-BC3
Nitrate	Unsalted	BC3	21	13.8862	0.8	3	mg/kg	NS-BC3
Nitrate	Unsalted	BC3	28	11.5	0.8	3	mg/kg	NS-BC3
Nitrate	Unsalted	C1	0	69	1.725	3	mg/kg	NS-C1
Nitrate	Unsalted	C1	7	64.691	1.61727	3	mg/kg	NS-C1
Nitrate	Unsalted	C1	14	61.233	1.53083	3	mg/kg	NS-C1
Nitrate	Unsalted	C1	21	58.037	1.45092	3	mg/kg	NS-C1
Nitrate	Unsalted	C1	28	55	1.375	3	mg/kg	NS-C1
Nitrate	Unsalted	C2	0	150	3.75	3	mg/kg	NS-C2
Nitrate	Unsalted	C2	7	140.766	3.51916	3	mg/kg	NS-C2
Nitrate	Unsalted	C2	14	133.356	3.33391	3	mg/kg	NS-C2
Nitrate	Unsalted	C2	21	126.508	3.1627	3	mg/kg	NS-C2
Nitrate	Unsalted	C2	28	120	3	3	mg/kg	NS-C2
Nitrate	Unsalted	C3	0	200	5	3	mg/kg	NS-C3
Nitrate	Unsalted	C3	7	190.766	4.76916	3	mg/kg	NS-C3
Nitrate	Unsalted	C3	14	183.356	4.58391	3	mg/kg	NS-C3
Nitrate	Unsalted	C3	21	176.508	4.4127	3	mg/kg	NS-C3
Nitrate	Unsalted	C3	28	170	4.25	3	mg/kg	NS-C3
Nitrate	Unsalted	Control	0	7.5	0.8	3	mg/kg	NS-SV1
Nitrate	Unsalted	Control	7	7.5	0.8	3	mg/kg	NS-SV1
Nitrate	Unsalted	Control	14	7.5	0.8	3	mg/kg	NS-SV1
Nitrate	Unsalted	Control	21	7.5	0.8	3	mg/kg	NS-SV1
Nitrate	Unsalted	Control	28	7.5	0.8	3	mg/kg	NS-SV1
Nitrate	Unsalted	R1	0	12	0.8	3	mg/kg	NS-R1
Nitrate	Unsalted	R1	7	11.0766	0.8	3	mg/kg	NS-R1
Nitrate	Unsalted	R1	14	10.3356	0.8	3	mg/kg	NS-R1
Nitrate	Unsalted	R1	21	9.65078	0.8	3	mg/kg	NS-R1
Nitrate	Unsalted	R1	28	9	0.8	3	mg/kg	NS-R1
Nitrate	Unsalted	R2	0	14	0.8	3	mg/kg	NS-R2
Nitrate	Unsalted	R2	7	12.615	0.8	3	mg/kg	NS-R2
Nitrate	Unsalted	R2	14	11.5035	0.8	3	mg/kg	NS-R2
Nitrate	Unsalted	R2	21	10.4762	0.8	3	mg/kg	NS-R2
Nitrate	Unsalted	R2	28	9.5	0.8	3	mg/kg	NS-R2
Nitrate	Unsalted	R3	0	16	0.8	3	mg/kg	NS-R3
Nitrate	Unsalted	R3	7	14.1533	0.8	3	mg/kg	NS-R3
Nitrate	Unsalted	R3	14	12.6713	0.8	3	mg/kg	NS-R3
Nitrate	Unsalted	R3	21	11.3016	0.8	3	mg/kg	NS-R3
Nitrate	Unsalted	R3	28	10	0.8	3	mg/kg	NS-R3
Nitrate	Salted	BC1	0	14.5	0.8	3	mg/kg	S-BC1
Nitrate	Salted	BC1	7	13.2689	0.8	3	mg/kg	S-BC1
Nitrate	Salted	BC1	14	12.2809	0.8	3	mg/kg	S-BC1
Nitrate	Salted	BC1	21	11.3677	0.8	3	mg/kg	S-BC1
Nitrate	Salted	BC1	28	10.5	0.8	3	mg/kg	S-BC1
Nitrate	Salted	BC2	0	18.5	0.8	3	mg/kg	S-BC2
Nitrate	Salted	BC2	7	16.3455	0.8	3	mg/kg	S-BC2
Nitrate	Salted	BC2	14	14.6165	0.8	3	mg/kg	S-BC2
Nitrate	Salted	BC2	21	13.0185	0.8	3	mg/kg	S-BC2
Nitrate	Salted	BC2	28	11.5	0.8	3	mg/kg	S-BC2
Nitrate	Salted	BC3	0	23	0.8	3	mg/kg	S-BC3
Nitrate	Salted	BC3	7	19.6144	0.8	3	mg/kg	S-BC3
Nitrate	Salted	BC3	14	16.8974	0.8	3	mg/kg	S-BC3
Nitrate	Salted	BC3	21	14.3862	0.8	3	mg/kg	S-BC3
Nitrate	Salted	BC3	28	12	0.8	3	mg/kg	S-BC3
Nitrate	Salted	C1	0	69.5	1.725	3	mg/kg	S-C1
Nitrate	Salted	C1	7	65.191	1.61727	3	mg/kg	S-C1
Nitrate	Salted	C1	14	61.733	1.53083	3	mg/kg	S-C1
Nitrate	Salted	C1	21	58.537	1.45092	3	mg/kg	S-C1
Nitrate	Salted	C1	28	55.5	1.375	3	mg/kg	S-C1
Nitrate	Salted	C2	0	150.5	3.75	3	mg/kg	S-C2
Nitrate	Salted	C2	7	141.266	3.51916	3	mg/kg	S-C2
Nitrate	Salted	C2	14	133.856	3.33391	3	mg/kg	S-C2
Nitrate	Salted	C2	21	127.008	3.1627	3	mg/kg	S-C2
Nitrate	Salted	C2	28	120.5	3	3	mg/kg	S-C2
Nitrate	Salted	C3	0	200.5	5	3	mg/kg	S-C3
Nitrate	Salted	C3	7	191.266	4.76916	3	mg/kg	S-C3
Nitrate	Salted	C3	14	183.856	4.58391	3	mg/kg	S-C3
Nitrate	Salted	C3	21	177.008	4.4127	3	mg/kg	S-C3
Nitrate	Salted	C3	28	170.5	4.25	3	mg/kg	S-C3
Nitrate	Salted	Control	0	8	0.8	3	mg/kg	S-SV1
Nitrate	Salted	Control	7	8	0.8	3	mg/kg	S-SV1
Nitrate	Salted	Control	14	8	0.8	3	mg/kg	S-SV1
Nitrate	Salted	Control	21	8	0.8	3	mg/kg	S-SV1
Nitrate	Salted	Control	28	8	0.8	3	mg/kg	S-SV1
Nitrate	Salted	R1	0	12.5	0.8	3	mg/kg	S-R1
Nitrate	Salted	R1	7	11.5766	0.8	3	mg/kg	S-R1
Nitrate	Salted	R1	14	10.8356	0.8	3	mg/kg	S-R1
Nitrate	Salted	R1	21	10.1508	0.8	3	mg/kg	S-R1
Nitrate	Salted	R1	28	9.5	0.8	3	mg/kg	S-R1
Nitrate	Salted	R2	0	14.5	0.8	3	mg/kg	S-R2
Nitrate	Salted	R2	7	13.115	0.8	3	mg/kg	S-R2
Nitrate	Salted	R2	14	12.0035	0.8	3	mg/kg	S-R2
Nitrate	Salted	R2	21	10.9762	0.8	3	mg/kg	S-R2
Nitrate	Salted	R2	28	10	0.8	3	mg/kg	S-R2
Nitrate	Salted	R3	0	16.5	0.8	3	mg/kg	S-R3
Nitrate	Salted	R3	7	14.6533	0.8	3	mg/kg	S-R3
Nitrate	Salted	R3	14	13.1713	0.8	3	mg/kg	S-R3
Nitrate	Salted	R3	21	11.8016	0.8	3	mg/kg	S-R3
Nitrate	Salted	R3	28	10.5	0.8	3	mg/kg	S-R3
Nitrite	Unsalted	BC1	0	2.5	0.15	3	mg/kg	NS-BC1
Nitrite	Unsalted	BC1	7	2.00754	0.15	3	mg/kg	NS-BC1
Nitrite	Unsalted	BC1	14	1.61234	0.15	3	mg/kg	NS-BC1
Nitrite	Unsalted	BC1	21	1.24708	0.15	3	mg/kg	NS-BC1
Nitrite	Unsalted	BC1	28	0.9	0.15	3	mg/kg	NS-BC1
Nitrite	Unsalted	BC2	0	2.6	0.15	3	mg/kg	NS-BC2
Nitrite	Unsalted	BC2	7	2.07676	0.15	3	mg/kg	NS-BC2
Nitrite	Unsalted	BC2	14	1.65687	0.15	3	mg/kg	NS-BC2
Nitrite	Unsalted	BC2	21	1.26878	0.15	3	mg/kg	NS-BC2
Nitrite	Unsalted	BC2	28	0.9	0.15	3	mg/kg	NS-BC2
Nitrite	Unsalted	BC3	0	2.7	0.15	3	mg/kg	NS-BC3
Nitrite	Unsalted	BC3	7	2.14599	0.15	3	mg/kg	NS-BC3
Nitrite	Unsalted	BC3	14	1.70139	0.15	3	mg/kg	NS-BC3
Nitrite	Unsalted	BC3	21	1.29047	0.15	3	mg/kg	NS-BC3
Nitrite	Unsalted	BC3	28	0.9	0.15	3	mg/kg	NS-BC3
Nitrite	Unsalted	C1	0	14	0.49	3	mg/kg	NS-C1
Nitrite	Unsalted	C1	7	11.6916	0.409206	3	mg/kg	NS-C1
Nitrite	Unsalted	C1	14	9.83911	0.344369	3	mg/kg	NS-C1
Nitrite	Unsalted	C1	21	8.12695	0.284443	3	mg/kg	NS-C1
Nitrite	Unsalted	C1	28	6.5	0.2275	3	mg/kg	NS-C1
Nitrite	Unsalted	C2	0	22.6	0.791	3	mg/kg	NS-C2
Nitrite	Unsalted	C2	7	18.6603	0.653112	3	mg/kg	NS-C2
Nitrite	Unsalted	C2	14	15.4988	0.542456	3	mg/kg	NS-C2
Nitrite	Unsalted	C2	21	12.5767	0.440183	3	mg/kg	NS-C2
Nitrite	Unsalted	C2	28	9.8	0.343	3	mg/kg	NS-C2
Nitrite	Unsalted	C3	0	29.9	1.0465	3	mg/kg	NS-C3
Nitrite	Unsalted	C3	7	24.7908	0.867676	3	mg/kg	NS-C3
Nitrite	Unsalted	C3	14	20.6906	0.72417	3	mg/kg	NS-C3
Nitrite	Unsalted	C3	21	16.901	0.591535	3	mg/kg	NS-C3
Nitrite	Unsalted	C3	28	13.3	0.4655	3	mg/kg	NS-C3
Nitrite	Unsalted	Control	0	2.2	0.15	3	mg/kg	NS-SV1
Nitrite	Unsalted	Control	7	1.86144	0.15	3	mg/kg	NS-SV1
Nitrite	Unsalted	Control	14	1.58974	0.15	3	mg/kg	NS-SV1
Nitrite	Unsalted	Control	21	1.33862	0.15	3	mg/kg	NS-SV1
Nitrite	Unsalted	Control	28	1.1	0.15	3	mg/kg	NS-SV1
Nitrite	Unsalted	R1	0	2.4	0.15	3	mg/kg	NS-R1
Nitrite	Unsalted	R1	7	1.93832	0.15	3	mg/kg	NS-R1
Nitrite	Unsalted	R1	14	1.56782	0.15	3	mg/kg	NS-R1
Nitrite	Unsalted	R1	21	1.22539	0.15	3	mg/kg	NS-R1
Nitrite	Unsalted	R1	28	0.9	0.15	3	mg/kg	NS-R1
Nitrite	Unsalted	R2	0	2.5	0.15	3	mg/kg	NS-R2
Nitrite	Unsalted	R2	7	2.00754	0.15	3	mg/kg	NS-R2
Nitrite	Unsalted	R2	14	1.61234	0.15	3	mg/kg	NS-R2
Nitrite	Unsalted	R2	21	1.24708	0.15	3	mg/kg	NS-R2
Nitrite	Unsalted	R2	28	0.9	0.15	3	mg/kg	NS-R2
Nitrite	Unsalted	R3	0	2.6	0.15	3	mg/kg	NS-R3
Nitrite	Unsalted	R3	7	2.07676	0.15	3	mg/kg	NS-R3
Nitrite	Unsalted	R3	14	1.65687	0.15	3	mg/kg	NS-R3
Nitrite	Unsalted	R3	21	1.26878	0.15	3	mg/kg	NS-R3
Nitrite	Unsalted	R3	28	0.9	0.15	3	mg/kg	NS-R3
Nitrite	Salted	BC1	0	2.6	0.15	3	mg/kg	S-BC1
Nitrite	Salted	BC1	7	2.10754	0.15	3	mg/kg	S-BC1
Nitrite	Salted	BC1	14	1.71234	0.15	3	mg/kg	S-BC1
Nitrite	Salted	BC1	21	1.34708	0.15	3	mg/kg	S-BC1
Nitrite	Salted	BC1	28	1	0.15	3	mg/kg	S-BC1
Nitrite	Salted	BC2	0	2.7	0.15	3	mg/kg	S-BC2
Nitrite	Salted	BC2	7	2.17676	0.15	3	mg/kg	S-BC2
Nitrite	Salted	BC2	14	1.75687	0.15	3	mg/kg	S-BC2
Nitrite	Salted	BC2	21	1.36878	0.15	3	mg/kg	S-BC2
Nitrite	Salted	BC2	28	1	0.15	3	mg/kg	S-BC2
Nitrite	Salted	BC3	0	2.8	0.15	3	mg/kg	S-BC3
Nitrite	Salted	BC3	7	2.24599	0.15	3	mg/kg	S-BC3
Nitrite	Salted	BC3	14	1.80139	0.15	3	mg/kg	S-BC3
Nitrite	Salted	BC3	21	1.39047	0.15	3	mg/kg	S-BC3
Nitrite	Salted	BC3	28	1	0.15	3	mg/kg	S-BC3
Nitrite	Salted	C1	0	14.1	0.49	3	mg/kg	S-C1
Nitrite	Salted	C1	7	11.7916	0.409206	3	mg/kg	S-C1
Nitrite	Salted	C1	14	9.93911	0.344369	3	mg/kg	S-C1
Nitrite	Salted	C1	21	8.22695	0.284443	3	mg/kg	S-C1
Nitrite	Salted	C1	28	6.6	0.2275	3	mg/kg	S-C1
Nitrite	Salted	C2	0	22.7	0.791	3	mg/kg	S-C2
Nitrite	Salted	C2	7	18.7603	0.653112	3	mg/kg	S-C2
Nitrite	Salted	C2	14	15.5988	0.542456	3	mg/kg	S-C2
Nitrite	Salted	C2	21	12.6767	0.440183	3	mg/kg	S-C2
Nitrite	Salted	C2	28	9.9	0.343	3	mg/kg	S-C2
Nitrite	Salted	C3	0	30	1.0465	3	mg/kg	S-C3
Nitrite	Salted	C3	7	24.8908	0.867676	3	mg/kg	S-C3
Nitrite	Salted	C3	14	20.7906	0.72417	3	mg/kg	S-C3
Nitrite	Salted	C3	21	17.001	0.591535	3	mg/kg	S-C3
Nitrite	Salted	C3	28	13.4	0.4655	3	mg/kg	S-C3
Nitrite	Salted	Control	0	2.3	0.15	3	mg/kg	S-SV1
Nitrite	Salted	Control	7	1.96144	0.15	3	mg/kg	S-SV1
Nitrite	Salted	Control	14	1.68974	0.15	3	mg/kg	S-SV1
Nitrite	Salted	Control	21	1.43862	0.15	3	mg/kg	S-SV1
Nitrite	Salted	Control	28	1.2	0.15	3	mg/kg	S-SV1
Nitrite	Salted	R1	0	2.5	0.15	3	mg/kg	S-R1
Nitrite	Salted	R1	7	2.03832	0.15	3	mg/kg	S-R1
Nitrite	Salted	R1	14	1.66782	0.15	3	mg/kg	S-R1
Nitrite	Salted	R1	21	1.32539	0.15	3	mg/kg	S-R1
Nitrite	Salted	R1	28	1	0.15	3	mg/kg	S-R1
Nitrite	Salted	R2	0	2.6	0.15	3	mg/kg	S-R2
Nitrite	Salted	R2	7	2.10754	0.15	3	mg/kg	S-R2
Nitrite	Salted	R2	14	1.71234	0.15	3	mg/kg	S-R2
Nitrite	Salted	R2	21	1.34708	0.15	3	mg/kg	S-R2
Nitrite	Salted	R2	28	1	0.15	3	mg/kg	S-R2
Nitrite	Salted	R3	0	2.7	0.15	3	mg/kg	S-R3
Nitrite	Salted	R3	7	2.17676	0.15	3	mg/kg	S-R3
Nitrite	Salted	R3	14	1.75687	0.15	3	mg/kg	S-R3
Nitrite	Salted	R3	21	1.36878	0.15	3	mg/kg	S-R3
Nitrite	Salted	R3	28	1	0.15	3	mg/kg	S-R3
Protein	Unsalted	BC1	0	23.42	0.22	3	%	NS-BC1
Protein	Unsalted	BC1	7	23.7003	0.22	3	%	NS-BC1
Protein	Unsalted	BC1	14	23.9805	0.22	3	%	NS-BC1
Protein	Unsalted	BC1	21	24.2608	0.22	3	%	NS-BC1
Protein	Unsalted	BC1	28	24.541	0.22	3	%	NS-BC1
Protein	Unsalted	BC2	0	23.2	0.22	3	%	NS-BC2
Protein	Unsalted	BC2	7	23.4327	0.22	3	%	NS-BC2
Protein	Unsalted	BC2	14	23.6655	0.22	3	%	NS-BC2
Protein	Unsalted	BC2	21	23.8983	0.22	3	%	NS-BC2
Protein	Unsalted	BC2	28	24.131	0.22	3	%	NS-BC2
Protein	Unsalted	BC3	0	23	0.22	3	%	NS-BC3
Protein	Unsalted	BC3	7	23.1283	0.22	3	%	NS-BC3
Protein	Unsalted	BC3	14	23.2565	0.22	3	%	NS-BC3
Protein	Unsalted	BC3	21	23.3848	0.22	3	%	NS-BC3
Protein	Unsalted	BC3	28	23.513	0.22	3	%	NS-BC3
Protein	Unsalted	C1	0	23.55	0.22	3	%	NS-C1
Protein	Unsalted	C1	7	23.9157	0.22	3	%	NS-C1
Protein	Unsalted	C1	14	24.2815	0.22	3	%	NS-C1
Protein	Unsalted	C1	21	24.6472	0.22	3	%	NS-C1
Protein	Unsalted	C1	28	25.013	0.22	3	%	NS-C1
Protein	Unsalted	C2	0	23.35	0.22	3	%	NS-C2
Protein	Unsalted	C2	7	23.7252	0.22	3	%	NS-C2
Protein	Unsalted	C2	14	24.1005	0.22	3	%	NS-C2
Protein	Unsalted	C2	21	24.4758	0.22	3	%	NS-C2
Protein	Unsalted	C2	28	24.851	0.22	3	%	NS-C2
Protein	Unsalted	C3	0	23.15	0.22	3	%	NS-C3
Protein	Unsalted	C3	7	23.53	0.22	3	%	NS-C3
Protein	Unsalted	C3	14	23.91	0.22	3	%	NS-C3
Protein	Unsalted	C3	21	24.29	0.22	3	%	NS-C3
Protein	Unsalted	C3	28	24.67	0.22	3	%	NS-C3
Protein	Unsalted	Control	0	23.8	0.22	3	%	NS-SV1
Protein	Unsalted	Control	7	24.0793	0.22	3	%	NS-SV1
Protein	Unsalted	Control	14	24.3586	0.22	3	%	NS-SV1
Protein	Unsalted	Control	21	24.6379	0.22	3	%	NS-SV1
Protein	Unsalted	Control	28	24.9172	0.22	3	%	NS-SV1
Protein	Unsalted	R1	0	23.45	0.22	3	%	NS-R1
Protein	Unsalted	R1	7	23.7445	0.22	3	%	NS-R1
Protein	Unsalted	R1	14	24.039	0.22	3	%	NS-R1
Protein	Unsalted	R1	21	24.3335	0.22	3	%	NS-R1
Protein	Unsalted	R1	28	24.628	0.22	3	%	NS-R1
Protein	Unsalted	R2	0	23.25	0.22	3	%	NS-R2
Protein	Unsalted	R2	7	23.4733	0.22	3	%	NS-R2
Protein	Unsalted	R2	14	23.6965	0.22	3	%	NS-R2
Protein	Unsalted	R2	21	23.9198	0.22	3	%	NS-R2
Protein	Unsalted	R2	28	24.143	0.22	3	%	NS-R2
Protein	Unsalted	R3	0	23.05	0.22	3	%	NS-R3
Protein	Unsalted	R3	7	23.2486	0.22	3	%	NS-R3
Protein	Unsalted	R3	14	23.4471	0.22	3	%	NS-R3
Protein	Unsalted	R3	21	23.6456	0.22	3	%	NS-R3
Protein	Unsalted	R3	28	23.8442	0.22	3	%	NS-R3
Protein	Salted	BC1	0	23.52	0.22	3	%	S-BC1
Protein	Salted	BC1	7	23.7575	0.22	3	%	S-BC1
Protein	Salted	BC1	14	23.995	0.22	3	%	S-BC1
Protein	Salted	BC1	21	24.2325	0.22	3	%	S-BC1
Protein	Salted	BC1	28	24.47	0.22	3	%	S-BC1
Protein	Salted	BC2	0	23.3	0.22	3	%	S-BC2
Protein	Salted	BC2	7	23.5138	0.22	3	%	S-BC2
Protein	Salted	BC2	14	23.7275	0.22	3	%	S-BC2
Protein	Salted	BC2	21	23.9413	0.22	3	%	S-BC2
Protein	Salted	BC2	28	24.155	0.22	3	%	S-BC2
Protein	Salted	BC3	0	23.1	0.22	3	%	S-BC3
Protein	Salted	BC3	7	23.2282	0.22	3	%	S-BC3
Protein	Salted	BC3	14	23.3565	0.22	3	%	S-BC3
Protein	Salted	BC3	21	23.4847	0.22	3	%	S-BC3
Protein	Salted	BC3	28	23.613	0.22	3	%	S-BC3
Protein	Salted	C1	0	23.65	0.22	3	%	S-C1
Protein	Salted	C1	7	24.0252	0.22	3	%	S-C1
Protein	Salted	C1	14	24.4005	0.22	3	%	S-C1
Protein	Salted	C1	21	24.7758	0.22	3	%	S-C1
Protein	Salted	C1	28	25.151	0.22	3	%	S-C1
Protein	Salted	C2	0	23.45	0.22	3	%	S-C2
Protein	Salted	C2	7	23.8347	0.22	3	%	S-C2
Protein	Salted	C2	14	24.2195	0.22	3	%	S-C2
Protein	Salted	C2	21	24.6043	0.22	3	%	S-C2
Protein	Salted	C2	28	24.989	0.22	3	%	S-C2
Protein	Salted	C3	0	23.25	0.22	3	%	S-C3
Protein	Salted	C3	7	23.63	0.22	3	%	S-C3
Protein	Salted	C3	14	24.01	0.22	3	%	S-C3
Protein	Salted	C3	21	24.39	0.22	3	%	S-C3
Protein	Salted	C3	28	24.77	0.22	3	%	S-C3
Protein	Salted	Control	0	23.9	0.22	3	%	S-SV1
Protein	Salted	Control	7	24.1755	0.22	3	%	S-SV1
Protein	Salted	Control	14	24.451	0.22	3	%	S-SV1
Protein	Salted	Control	21	24.7265	0.22	3	%	S-SV1
Protein	Salted	Control	28	25.002	0.22	3	%	S-SV1
Protein	Salted	R1	0	23.55	0.22	3	%	S-R1
Protein	Salted	R1	7	23.8445	0.22	3	%	S-R1
Protein	Salted	R1	14	24.139	0.22	3	%	S-R1
Protein	Salted	R1	21	24.4335	0.22	3	%	S-R1
Protein	Salted	R1	28	24.728	0.22	3	%	S-R1
Protein	Salted	R2	0	23.35	0.22	3	%	S-R2
Protein	Salted	R2	7	23.5875	0.22	3	%	S-R2
Protein	Salted	R2	14	23.825	0.22	3	%	S-R2
Protein	Salted	R2	21	24.0625	0.22	3	%	S-R2
Protein	Salted	R2	28	24.3	0.22	3	%	S-R2
Protein	Salted	R3	0	23.15	0.22	3	%	S-R3
Protein	Salted	R3	7	23.3495	0.22	3	%	S-R3
Protein	Salted	R3	14	23.549	0.22	3	%	S-R3
Protein	Salted	R3	21	23.7485	0.22	3	%	S-R3
Protein	Salted	R3	28	23.948	0.22	3	%	S-R3
Shear force	Unsalted	BC1	0	42.5	0.65	3	N	NS-BC1
Shear force	Unsalted	BC1	7	42.0052	0.675	3	N	NS-BC1
Shear force	Unsalted	BC1	14	41.6385	0.7	3	N	NS-BC1
Shear force	Unsalted	BC1	21	41.3084	0.725	3	N	NS-BC1
Shear force	Unsalted	BC1	28	41	0.75	3	N	NS-BC1
Shear force	Unsalted	BC2	0	41.5	0.65	3	N	NS-BC2
Shear force	Unsalted	BC2	7	40.5104	0.675	3	N	NS-BC2
Shear force	Unsalted	BC2	14	39.777	0.7	3	N	NS-BC2
Shear force	Unsalted	BC2	21	39.1167	0.725	3	N	NS-BC2
Shear force	Unsalted	BC2	28	38.5	0.75	3	N	NS-BC2
Shear force	Unsalted	BC3	0	38	0.65	3	N	NS-BC3
Shear force	Unsalted	BC3	7	37.1753	0.675	3	N	NS-BC3
Shear force	Unsalted	BC3	14	36.5641	0.7	3	N	NS-BC3
Shear force	Unsalted	BC3	21	36.014	0.725	3	N	NS-BC3
Shear force	Unsalted	BC3	28	35.5	0.75	3	N	NS-BC3
Shear force	Unsalted	C1	0	46.5	0.65	3	N	NS-C1
Shear force	Unsalted	C1	7	45.5104	0.675	3	N	NS-C1
Shear force	Unsalted	C1	14	44.777	0.7	3	N	NS-C1
Shear force	Unsalted	C1	21	44.1167	0.725	3	N	NS-C1
Shear force	Unsalted	C1	28	43.5	0.75	3	N	NS-C1
Shear force	Unsalted	C2	0	47	0.65	3	N	NS-C2
Shear force	Unsalted	C2	7	46.1753	0.675	3	N	NS-C2
Shear force	Unsalted	C2	14	45.5641	0.7	3	N	NS-C2
Shear force	Unsalted	C2	21	45.014	0.725	3	N	NS-C2
Shear force	Unsalted	C2	28	44.5	0.75	3	N	NS-C2
Shear force	Unsalted	C3	0	47.5	0.65	3	N	NS-C3
Shear force	Unsalted	C3	7	46.8402	0.675	3	N	NS-C3
Shear force	Unsalted	C3	14	46.3513	0.7	3	N	NS-C3
Shear force	Unsalted	C3	21	45.9112	0.725	3	N	NS-C3
Shear force	Unsalted	C3	28	45.5	0.75	3	N	NS-C3
Shear force	Unsalted	Control	0	45.5	0.65	3	N	NS-SV1
Shear force	Unsalted	Control	7	44.5104	0.675	3	N	NS-SV1
Shear force	Unsalted	Control	14	43.777	0.7	3	N	NS-SV1
Shear force	Unsalted	Control	21	43.1167	0.725	3	N	NS-SV1
Shear force	Unsalted	Control	28	42.5	0.75	3	N	NS-SV1
Shear force	Unsalted	R1	0	38.5	0.65	3	N	NS-R1
Shear force	Unsalted	R1	7	37.6753	0.675	3	N	NS-R1
Shear force	Unsalted	R1	14	37.0641	0.7	3	N	NS-R1
Shear force	Unsalted	R1	21	36.514	0.725	3	N	NS-R1
Shear force	Unsalted	R1	28	36	0.75	3	N	NS-R1
Shear force	Unsalted	R2	0	38	0.65	3	N	NS-R2
Shear force	Unsalted	R2	7	37.0104	0.675	3	N	NS-R2
Shear force	Unsalted	R2	14	36.277	0.7	3	N	NS-R2
Shear force	Unsalted	R2	21	35.6167	0.725	3	N	NS-R2
Shear force	Unsalted	R2	28	35	0.75	3	N	NS-R2
Shear force	Unsalted	R3	0	38.5	0.65	3	N	NS-R3
Shear force	Unsalted	R3	7	37.0156	0.675	3	N	NS-R3
Shear force	Unsalted	R3	14	35.9154	0.7	3	N	NS-R3
Shear force	Unsalted	R3	21	34.9251	0.725	3	N	NS-R3
Shear force	Unsalted	R3	28	34	0.75	3	N	NS-R3
Shear force	Salted	BC1	0	40	0.65	3	N	S-BC1
Shear force	Salted	BC1	7	39.5052	0.675	3	N	S-BC1
Shear force	Salted	BC1	14	39.1385	0.7	3	N	S-BC1
Shear force	Salted	BC1	21	38.8084	0.725	3	N	S-BC1
Shear force	Salted	BC1	28	38.5	0.75	3	N	S-BC1
Shear force	Salted	BC2	0	39	0.65	3	N	S-BC2
Shear force	Salted	BC2	7	38.0104	0.675	3	N	S-BC2
Shear force	Salted	BC2	14	37.277	0.7	3	N	S-BC2
Shear force	Salted	BC2	21	36.6167	0.725	3	N	S-BC2
Shear force	Salted	BC2	28	36	0.75	3	N	S-BC2
Shear force	Salted	BC3	0	35.5	0.65	3	N	S-BC3
Shear force	Salted	BC3	7	34.6753	0.675	3	N	S-BC3
Shear force	Salted	BC3	14	34.0641	0.7	3	N	S-BC3
Shear force	Salted	BC3	21	33.514	0.725	3	N	S-BC3
Shear force	Salted	BC3	28	33	0.75	3	N	S-BC3
Shear force	Salted	C1	0	44	0.65	3	N	S-C1
Shear force	Salted	C1	7	43.0104	0.675	3	N	S-C1
Shear force	Salted	C1	14	42.277	0.7	3	N	S-C1
Shear force	Salted	C1	21	41.6167	0.725	3	N	S-C1
Shear force	Salted	C1	28	41	0.75	3	N	S-C1
Shear force	Salted	C2	0	44.5	0.65	3	N	S-C2
Shear force	Salted	C2	7	43.6753	0.675	3	N	S-C2
Shear force	Salted	C2	14	43.0641	0.7	3	N	S-C2
Shear force	Salted	C2	21	42.514	0.725	3	N	S-C2
Shear force	Salted	C2	28	42	0.75	3	N	S-C2
Shear force	Salted	C3	0	45	0.65	3	N	S-C3
Shear force	Salted	C3	7	44.3402	0.675	3	N	S-C3
Shear force	Salted	C3	14	43.8513	0.7	3	N	S-C3
Shear force	Salted	C3	21	43.4112	0.725	3	N	S-C3
Shear force	Salted	C3	28	43	0.75	3	N	S-C3
Shear force	Salted	Control	0	43	0.65	3	N	S-SV1
Shear force	Salted	Control	7	42.0104	0.675	3	N	S-SV1
Shear force	Salted	Control	14	41.277	0.7	3	N	S-SV1
Shear force	Salted	Control	21	40.6167	0.725	3	N	S-SV1
Shear force	Salted	Control	28	40	0.75	3	N	S-SV1
Shear force	Salted	R1	0	36	0.65	3	N	S-R1
Shear force	Salted	R1	7	35.1753	0.675	3	N	S-R1
Shear force	Salted	R1	14	34.5641	0.7	3	N	S-R1
Shear force	Salted	R1	21	34.014	0.725	3	N	S-R1
Shear force	Salted	R1	28	33.5	0.75	3	N	S-R1
Shear force	Salted	R2	0	35.5	0.65	3	N	S-R2
Shear force	Salted	R2	7	34.5104	0.675	3	N	S-R2
Shear force	Salted	R2	14	33.777	0.7	3	N	S-R2
Shear force	Salted	R2	21	33.1167	0.725	3	N	S-R2
Shear force	Salted	R2	28	32.5	0.75	3	N	S-R2
Shear force	Salted	R3	0	36	0.65	3	N	S-R3
Shear force	Salted	R3	7	34.5156	0.675	3	N	S-R3
Shear force	Salted	R3	14	33.4154	0.7	3	N	S-R3
Shear force	Salted	R3	21	32.4251	0.725	3	N	S-R3
Shear force	Salted	R3	28	31.5	0.75	3	N	S-R3
TBARS	Unsalted	BC1	0	0.18	0.035	3	mg MDA/kg	NS-BC1
TBARS	Unsalted	BC1	7	0.301877	0.038	3	mg MDA/kg	NS-BC1
TBARS	Unsalted	BC1	14	0.441249	0.041	3	mg MDA/kg	NS-BC1
TBARS	Unsalted	BC1	21	0.588089	0.044	3	mg MDA/kg	NS-BC1
TBARS	Unsalted	BC1	28	0.74	0.047	3	mg MDA/kg	NS-BC1
TBARS	Unsalted	BC2	0	0.17	0.035	3	mg MDA/kg	NS-BC2
TBARS	Unsalted	BC2	7	0.263584	0.038	3	mg MDA/kg	NS-BC2
TBARS	Unsalted	BC2	14	0.370602	0.041	3	mg MDA/kg	NS-BC2
TBARS	Unsalted	BC2	21	0.483354	0.044	3	mg MDA/kg	NS-BC2
TBARS	Unsalted	BC2	28	0.6	0.047	3	mg MDA/kg	NS-BC2
TBARS	Unsalted	BC3	0	0.16	0.035	3	mg MDA/kg	NS-BC3
TBARS	Unsalted	BC3	7	0.23182	0.038	3	mg MDA/kg	NS-BC3
TBARS	Unsalted	BC3	14	0.31395	0.041	3	mg MDA/kg	NS-BC3
TBARS	Unsalted	BC3	21	0.400481	0.044	3	mg MDA/kg	NS-BC3
TBARS	Unsalted	BC3	28	0.49	0.047	3	mg MDA/kg	NS-BC3
TBARS	Unsalted	C1	0	0.21	0.035	3	mg MDA/kg	NS-C1
TBARS	Unsalted	C1	7	0.440696	0.038	3	mg MDA/kg	NS-C1
TBARS	Unsalted	C1	14	0.704507	0.041	3	mg MDA/kg	NS-C1
TBARS	Unsalted	C1	21	0.982455	0.044	3	mg MDA/kg	NS-C1
TBARS	Unsalted	C1	28	1.27	0.047	3	mg MDA/kg	NS-C1
TBARS	Unsalted	C2	0	0.21	0.035	3	mg MDA/kg	NS-C2
TBARS	Unsalted	C2	7	0.425461	0.038	3	mg MDA/kg	NS-C2
TBARS	Unsalted	C2	14	0.671851	0.041	3	mg MDA/kg	NS-C2
TBARS	Unsalted	C2	21	0.931444	0.044	3	mg MDA/kg	NS-C2
TBARS	Unsalted	C2	28	1.2	0.047	3	mg MDA/kg	NS-C2
TBARS	Unsalted	C3	0	0.22	0.035	3	mg MDA/kg	NS-C3
TBARS	Unsalted	C3	7	0.415874	0.038	3	mg MDA/kg	NS-C3
TBARS	Unsalted	C3	14	0.639865	0.041	3	mg MDA/kg	NS-C3
TBARS	Unsalted	C3	21	0.875858	0.044	3	mg MDA/kg	NS-C3
TBARS	Unsalted	C3	28	1.12	0.047	3	mg MDA/kg	NS-C3
TBARS	Unsalted	Control	0	0.2	0.035	3	mg MDA/kg	NS-SV1
TBARS	Unsalted	Control	7	0.472047	0.038	3	mg MDA/kg	NS-SV1
TBARS	Unsalted	Control	14	0.783146	0.041	3	mg MDA/kg	NS-SV1
TBARS	Unsalted	Control	21	1.11091	0.044	3	mg MDA/kg	NS-SV1
TBARS	Unsalted	Control	28	1.45	0.047	3	mg MDA/kg	NS-SV1
TBARS	Unsalted	R1	0	0.18	0.035	3	mg MDA/kg	NS-R1
TBARS	Unsalted	R1	7	0.286642	0.038	3	mg MDA/kg	NS-R1
TBARS	Unsalted	R1	14	0.408593	0.041	3	mg MDA/kg	NS-R1
TBARS	Unsalted	R1	21	0.537078	0.044	3	mg MDA/kg	NS-R1
TBARS	Unsalted	R1	28	0.67	0.047	3	mg MDA/kg	NS-R1
TBARS	Unsalted	R2	0	0.17	0.035	3	mg MDA/kg	NS-R2
TBARS	Unsalted	R2	7	0.250526	0.038	3	mg MDA/kg	NS-R2
TBARS	Unsalted	R2	14	0.342611	0.041	3	mg MDA/kg	NS-R2
TBARS	Unsalted	R2	21	0.439631	0.044	3	mg MDA/kg	NS-R2
TBARS	Unsalted	R2	28	0.54	0.047	3	mg MDA/kg	NS-R2
TBARS	Unsalted	R3	0	0.16	0.035	3	mg MDA/kg	NS-R3
TBARS	Unsalted	R3	7	0.218762	0.038	3	mg MDA/kg	NS-R3
TBARS	Unsalted	R3	14	0.285959	0.041	3	mg MDA/kg	NS-R3
TBARS	Unsalted	R3	21	0.356757	0.044	3	mg MDA/kg	NS-R3
TBARS	Unsalted	R3	28	0.43	0.047	3	mg MDA/kg	NS-R3
TBARS	Salted	BC1	0	0.2	0.035	3	mg MDA/kg	S-BC1
TBARS	Salted	BC1	7	0.334935	0.038	3	mg MDA/kg	S-BC1
TBARS	Salted	BC1	14	0.48924	0.041	3	mg MDA/kg	S-BC1
TBARS	Salted	BC1	21	0.651813	0.044	3	mg MDA/kg	S-BC1
TBARS	Salted	BC1	28	0.82	0.047	3	mg MDA/kg	S-BC1
TBARS	Salted	BC2	0	0.19	0.035	3	mg MDA/kg	S-BC2
TBARS	Salted	BC2	7	0.296642	0.038	3	mg MDA/kg	S-BC2
TBARS	Salted	BC2	14	0.418593	0.041	3	mg MDA/kg	S-BC2
TBARS	Salted	BC2	21	0.547078	0.044	3	mg MDA/kg	S-BC2
TBARS	Salted	BC2	28	0.68	0.047	3	mg MDA/kg	S-BC2
TBARS	Salted	BC3	0	0.18	0.035	3	mg MDA/kg	S-BC3
TBARS	Salted	BC3	7	0.264879	0.038	3	mg MDA/kg	S-BC3
TBARS	Salted	BC3	14	0.361941	0.041	3	mg MDA/kg	S-BC3
TBARS	Salted	BC3	21	0.464205	0.044	3	mg MDA/kg	S-BC3
TBARS	Salted	BC3	28	0.57	0.047	3	mg MDA/kg	S-BC3
TBARS	Salted	C1	0	0.23	0.035	3	mg MDA/kg	S-C1
TBARS	Salted	C1	7	0.473754	0.038	3	mg MDA/kg	S-C1
TBARS	Salted	C1	14	0.752498	0.041	3	mg MDA/kg	S-C1
TBARS	Salted	C1	21	1.04618	0.044	3	mg MDA/kg	S-C1
TBARS	Salted	C1	28	1.35	0.047	3	mg MDA/kg	S-C1
TBARS	Salted	C2	0	0.23	0.035	3	mg MDA/kg	S-C2
TBARS	Salted	C2	7	0.45852	0.038	3	mg MDA/kg	S-C2
TBARS	Salted	C2	14	0.719842	0.041	3	mg MDA/kg	S-C2
TBARS	Salted	C2	21	0.995168	0.044	3	mg MDA/kg	S-C2
TBARS	Salted	C2	28	1.28	0.047	3	mg MDA/kg	S-C2
TBARS	Salted	C3	0	0.24	0.035	3	mg MDA/kg	S-C3
TBARS	Salted	C3	7	0.448932	0.038	3	mg MDA/kg	S-C3
TBARS	Salted	C3	14	0.687856	0.041	3	mg MDA/kg	S-C3
TBARS	Salted	C3	21	0.939582	0.044	3	mg MDA/kg	S-C3
TBARS	Salted	C3	28	1.2	0.047	3	mg MDA/kg	S-C3
TBARS	Salted	Control	0	0.22	0.035	3	mg MDA/kg	S-SV1
TBARS	Salted	Control	7	0.505105	0.038	3	mg MDA/kg	S-SV1
TBARS	Salted	Control	14	0.831137	0.041	3	mg MDA/kg	S-SV1
TBARS	Salted	Control	21	1.17464	0.044	3	mg MDA/kg	S-SV1
TBARS	Salted	Control	28	1.53	0.047	3	mg MDA/kg	S-SV1
TBARS	Salted	R1	0	0.2	0.035	3	mg MDA/kg	S-R1
TBARS	Salted	R1	7	0.319701	0.038	3	mg MDA/kg	S-R1
TBARS	Salted	R1	14	0.456584	0.041	3	mg MDA/kg	S-R1
TBARS	Salted	R1	21	0.600802	0.044	3	mg MDA/kg	S-R1
TBARS	Salted	R1	28	0.75	0.047	3	mg MDA/kg	S-R1
TBARS	Salted	R2	0	0.19	0.035	3	mg MDA/kg	S-R2
TBARS	Salted	R2	7	0.283584	0.038	3	mg MDA/kg	S-R2
TBARS	Salted	R2	14	0.390602	0.041	3	mg MDA/kg	S-R2
TBARS	Salted	R2	21	0.503354	0.044	3	mg MDA/kg	S-R2
TBARS	Salted	R2	28	0.62	0.047	3	mg MDA/kg	S-R2
TBARS	Salted	R3	0	0.18	0.035	3	mg MDA/kg	S-R3
TBARS	Salted	R3	7	0.25182	0.038	3	mg MDA/kg	S-R3
TBARS	Salted	R3	14	0.33395	0.041	3	mg MDA/kg	S-R3
TBARS	Salted	R3	21	0.420481	0.044	3	mg MDA/kg	S-R3
TBARS	Salted	R3	28	0.51	0.047	3	mg MDA/kg	S-R3
TPC	Unsalted	BC1	0	147	5.88	3	mg GAE/100 g	NS-BC1
TPC	Unsalted	BC1	7	127.056	5.08226	3	mg GAE/100 g	NS-BC1
TPC	Unsalted	BC1	14	109.264	4.37058	3	mg GAE/100 g	NS-BC1
TPC	Unsalted	BC1	21	92.2033	3.68813	3	mg GAE/100 g	NS-BC1
TPC	Unsalted	BC1	28	75.6	3.024	3	mg GAE/100 g	NS-BC1
TPC	Unsalted	BC2	0	204.75	8.19	3	mg GAE/100 g	NS-BC2
TPC	Unsalted	BC2	7	176.301	7.05204	3	mg GAE/100 g	NS-BC2
TPC	Unsalted	BC2	14	150.921	6.03685	3	mg GAE/100 g	NS-BC2
TPC	Unsalted	BC2	21	126.584	5.06336	3	mg GAE/100 g	NS-BC2
TPC	Unsalted	BC2	28	102.9	4.116	3	mg GAE/100 g	NS-BC2
TPC	Unsalted	BC3	0	231	9.24	3	mg GAE/100 g	NS-BC3
TPC	Unsalted	BC3	7	200.481	8.01925	3	mg GAE/100 g	NS-BC3
TPC	Unsalted	BC3	14	173.255	6.9302	3	mg GAE/100 g	NS-BC3
TPC	Unsalted	BC3	21	147.147	5.88589	3	mg GAE/100 g	NS-BC3
TPC	Unsalted	BC3	28	121.74	4.8696	3	mg GAE/100 g	NS-BC3
TPC	Unsalted	C1	0	63	2.52	3	mg GAE/100 g	NS-C1
TPC	Unsalted	C1	7	54.4947	2.17979	3	mg GAE/100 g	NS-C1
TPC	Unsalted	C1	14	46.9069	1.87628	3	mg GAE/100 g	NS-C1
TPC	Unsalted	C1	21	39.6308	1.58523	3	mg GAE/100 g	NS-C1
TPC	Unsalted	C1	28	32.55	1.302	3	mg GAE/100 g	NS-C1
TPC	Unsalted	C2	0	73.5	2.94	3	mg GAE/100 g	NS-C2
TPC	Unsalted	C2	7	63.383	2.53532	3	mg GAE/100 g	NS-C2
TPC	Unsalted	C2	14	54.3574	2.1743	3	mg GAE/100 g	NS-C2
TPC	Unsalted	C2	21	45.7026	1.8281	3	mg GAE/100 g	NS-C2
TPC	Unsalted	C2	28	37.28	1.4912	3	mg GAE/100 g	NS-C2
TPC	Unsalted	C3	0	81.9	3.276	3	mg GAE/100 g	NS-C3
TPC	Unsalted	C3	7	70.8081	2.83233	3	mg GAE/100 g	NS-C3
TPC	Unsalted	C3	14	60.9129	2.43652	3	mg GAE/100 g	NS-C3
TPC	Unsalted	C3	21	51.4241	2.05696	3	mg GAE/100 g	NS-C3
TPC	Unsalted	C3	28	42.19	1.6876	3	mg GAE/100 g	NS-C3
TPC	Unsalted	Control	0	42	1.68	3	mg GAE/100 g	NS-SV1
TPC	Unsalted	Control	7	36.9219	1.47688	3	mg GAE/100 g	NS-SV1
TPC	Unsalted	Control	14	32.3917	1.29567	3	mg GAE/100 g	NS-SV1
TPC	Unsalted	Control	21	28.0476	1.1219	3	mg GAE/100 g	NS-SV1
TPC	Unsalted	Control	28	23.82	0.9528	3	mg GAE/100 g	NS-SV1
TPC	Unsalted	R1	0	157.5	6.3	3	mg GAE/100 g	NS-R1
TPC	Unsalted	R1	7	136.383	5.45533	3	mg GAE/100 g	NS-R1
TPC	Unsalted	R1	14	117.545	4.70179	3	mg GAE/100 g	NS-R1
TPC	Unsalted	R1	21	99.4799	3.9792	3	mg GAE/100 g	NS-R1
TPC	Unsalted	R1	28	81.9	3.276	3	mg GAE/100 g	NS-R1
TPC	Unsalted	R2	0	215.25	8.61	3	mg GAE/100 g	NS-R2
TPC	Unsalted	R2	7	185.921	7.43685	3	mg GAE/100 g	NS-R2
TPC	Unsalted	R2	14	159.757	6.39026	3	mg GAE/100 g	NS-R2
TPC	Unsalted	R2	21	134.667	5.38666	3	mg GAE/100 g	NS-R2
TPC	Unsalted	R2	28	110.25	4.41	3	mg GAE/100 g	NS-R2
TPC	Unsalted	R3	0	257.25	10.29	3	mg GAE/100 g	NS-R3
TPC	Unsalted	R3	7	222.81	8.91238	3	mg GAE/100 g	NS-R3
TPC	Unsalted	R3	14	192.085	7.68339	3	mg GAE/100 g	NS-R3
TPC	Unsalted	R3	21	162.622	6.50488	3	mg GAE/100 g	NS-R3
TPC	Unsalted	R3	28	133.95	5.358	3	mg GAE/100 g	NS-R3
TPC	Salted	BC1	0	140	5.6	3	mg GAE/100 g	S-BC1
TPC	Salted	BC1	7	121.006	4.84024	3	mg GAE/100 g	S-BC1
TPC	Salted	BC1	14	104.061	4.16246	3	mg GAE/100 g	S-BC1
TPC	Salted	BC1	21	87.8126	3.51251	3	mg GAE/100 g	S-BC1
TPC	Salted	BC1	28	72	2.88	3	mg GAE/100 g	S-BC1
TPC	Salted	BC2	0	195	7.8	3	mg GAE/100 g	S-BC2
TPC	Salted	BC2	7	167.906	6.71623	3	mg GAE/100 g	S-BC2
TPC	Salted	BC2	14	143.735	5.74939	3	mg GAE/100 g	S-BC2
TPC	Salted	BC2	21	120.556	4.82225	3	mg GAE/100 g	S-BC2
TPC	Salted	BC2	28	98	3.92	3	mg GAE/100 g	S-BC2
TPC	Salted	BC3	0	220	8.8	3	mg GAE/100 g	S-BC3
TPC	Salted	BC3	7	190.934	7.63735	3	mg GAE/100 g	S-BC3
TPC	Salted	BC3	14	165.003	6.60013	3	mg GAE/100 g	S-BC3
TPC	Salted	BC3	21	140.138	5.60552	3	mg GAE/100 g	S-BC3
TPC	Salted	BC3	28	115.94	4.6376	3	mg GAE/100 g	S-BC3
TPC	Salted	C1	0	60	2.4	3	mg GAE/100 g	S-C1
TPC	Salted	C1	7	51.8997	2.07599	3	mg GAE/100 g	S-C1
TPC	Salted	C1	14	44.6732	1.78693	3	mg GAE/100 g	S-C1
TPC	Salted	C1	21	37.7436	1.50975	3	mg GAE/100 g	S-C1
TPC	Salted	C1	28	31	1.24	3	mg GAE/100 g	S-C1
TPC	Salted	C2	0	70	2.8	3	mg GAE/100 g	S-C2
TPC	Salted	C2	7	60.3634	2.41454	3	mg GAE/100 g	S-C2
TPC	Salted	C2	14	51.7664	2.07066	3	mg GAE/100 g	S-C2
TPC	Salted	C2	21	43.5226	1.7409	3	mg GAE/100 g	S-C2
TPC	Salted	C2	28	35.5	1.42	3	mg GAE/100 g	S-C2
TPC	Salted	C3	0	78	3.12	3	mg GAE/100 g	S-C3
TPC	Salted	C3	7	67.4388	2.69755	3	mg GAE/100 g	S-C3
TPC	Salted	C3	14	58.0171	2.32068	3	mg GAE/100 g	S-C3
TPC	Salted	C3	21	48.9823	1.95929	3	mg GAE/100 g	S-C3
TPC	Salted	C3	28	40.19	1.6076	3	mg GAE/100 g	S-C3
TPC	Salted	Control	0	40	1.6	3	mg GAE/100 g	S-SV1
TPC	Salted	Control	7	35.1649	1.4066	3	mg GAE/100 g	S-SV1
TPC	Salted	Control	14	30.8515	1.23406	3	mg GAE/100 g	S-SV1
TPC	Salted	Control	21	26.7152	1.06861	3	mg GAE/100 g	S-SV1
TPC	Salted	Control	28	22.69	0.9076	3	mg GAE/100 g	S-SV1
TPC	Salted	R1	0	150	6	3	mg GAE/100 g	S-R1
TPC	Salted	R1	7	129.889	5.19555	3	mg GAE/100 g	S-R1
TPC	Salted	R1	14	111.947	4.47789	3	mg GAE/100 g	S-R1
TPC	Salted	R1	21	94.7428	3.78971	3	mg GAE/100 g	S-R1
TPC	Salted	R1	28	78	3.12	3	mg GAE/100 g	S-R1
TPC	Salted	R2	0	205	8.2	3	mg GAE/100 g	S-R2
TPC	Salted	R2	7	177.068	7.08271	3	mg GAE/100 g	S-R2
TPC	Salted	R2	14	152.149	6.08596	3	mg GAE/100 g	S-R2
TPC	Salted	R2	21	128.254	5.13016	3	mg GAE/100 g	S-R2
TPC	Salted	R2	28	105	4.2	3	mg GAE/100 g	S-R2
TPC	Salted	R3	0	245	9.8	3	mg GAE/100 g	S-R3
TPC	Salted	R3	7	212.202	8.48808	3	mg GAE/100 g	S-R3
TPC	Salted	R3	14	182.942	7.3177	3	mg GAE/100 g	S-R3
TPC	Salted	R3	21	154.885	6.19539	3	mg GAE/100 g	S-R3
TPC	Salted	R3	28	127.58	5.1032	3	mg GAE/100 g	S-R3
TVC	Unsalted	BC1	0	1.02667	0.046188	3	log10 CFU/g	NS-BC1
TVC	Unsalted	BC1	7	1.71681	0.0875	3	log10 CFU/g	NS-BC1
TVC	Unsalted	BC1	14	2.59071	0.095	3	log10 CFU/g	NS-BC1
TVC	Unsalted	BC1	21	3.53568	0.1025	3	log10 CFU/g	NS-BC1
TVC	Unsalted	BC1	28	4.53	0.11	3	log10 CFU/g	NS-BC1
TVC	Unsalted	BC2	0	1.02667	0.046188	3	log10 CFU/g	NS-BC2
TVC	Unsalted	BC2	7	1.78382	0.0875	3	log10 CFU/g	NS-BC2
TVC	Unsalted	BC2	14	2.73941	0.095	3	log10 CFU/g	NS-BC2
TVC	Unsalted	BC2	21	3.77273	0.1025	3	log10 CFU/g	NS-BC2
TVC	Unsalted	BC2	28	4.86	0.11	3	log10 CFU/g	NS-BC2
TVC	Unsalted	BC3	0	1.02667	0.046188	3	log10 CFU/g	NS-BC3
TVC	Unsalted	BC3	7	1.6295	0.0875	3	log10 CFU/g	NS-BC3
TVC	Unsalted	BC3	14	2.39694	0.095	3	log10 CFU/g	NS-BC3
TVC	Unsalted	BC3	21	3.2268	0.1025	3	log10 CFU/g	NS-BC3
TVC	Unsalted	BC3	28	4.1	0.11	3	log10 CFU/g	NS-BC3
TVC	Unsalted	C1	0	1.02667	0.046188	3	log10 CFU/g	NS-C1
TVC	Unsalted	C1	7	1.94424	0.0875	3	log10 CFU/g	NS-C1
TVC	Unsalted	C1	14	3.09541	0.095	3	log10 CFU/g	NS-C1
TVC	Unsalted	C1	21	4.34021	0.1025	3	log10 CFU/g	NS-C1
TVC	Unsalted	C1	28	5.65	0.11	3	log10 CFU/g	NS-C1
TVC	Unsalted	C2	0	1.02667	0.046188	3	log10 CFU/g	NS-C2
TVC	Unsalted	C2	7	2.02547	0.0875	3	log10 CFU/g	NS-C2
TVC	Unsalted	C2	14	3.27566	0.095	3	log10 CFU/g	NS-C2
TVC	Unsalted	C2	21	4.62754	0.1025	3	log10 CFU/g	NS-C2
TVC	Unsalted	C2	28	6.05	0.11	3	log10 CFU/g	NS-C2
TVC	Unsalted	C3	0	1.02667	0.046188	3	log10 CFU/g	NS-C3
TVC	Unsalted	C3	7	2.02953	0.0875	3	log10 CFU/g	NS-C3
TVC	Unsalted	C3	14	3.28467	0.095	3	log10 CFU/g	NS-C3
TVC	Unsalted	C3	21	4.6419	0.1025	3	log10 CFU/g	NS-C3
TVC	Unsalted	C3	28	6.07	0.11	3	log10 CFU/g	NS-C3
TVC	Unsalted	Control	0	1.4	0.08	3	log10 CFU/g	NS-SV1
TVC	Unsalted	Control	7	2.39095	0.0875	3	log10 CFU/g	NS-SV1
TVC	Unsalted	Control	14	3.59905	0.095	3	log10 CFU/g	NS-SV1
TVC	Unsalted	Control	21	4.90542	0.1025	3	log10 CFU/g	NS-SV1
TVC	Unsalted	Control	28	6.28	0.11	3	log10 CFU/g	NS-SV1
TVC	Unsalted	R1	0	1.02667	0.046188	3	log10 CFU/g	NS-R1
TVC	Unsalted	R1	7	1.68432	0.0875	3	log10 CFU/g	NS-R1
TVC	Unsalted	R1	14	2.51861	0.095	3	log10 CFU/g	NS-R1
TVC	Unsalted	R1	21	3.42075	0.1025	3	log10 CFU/g	NS-R1
TVC	Unsalted	R1	28	4.37	0.11	3	log10 CFU/g	NS-R1
TVC	Unsalted	R2	0	1.02667	0.046188	3	log10 CFU/g	NS-R2
TVC	Unsalted	R2	7	1.65183	0.0875	3	log10 CFU/g	NS-R2
TVC	Unsalted	R2	14	2.44651	0.095	3	log10 CFU/g	NS-R2
TVC	Unsalted	R2	21	3.30582	0.1025	3	log10 CFU/g	NS-R2
TVC	Unsalted	R2	28	4.21	0.11	3	log10 CFU/g	NS-R2
TVC	Unsalted	R3	0	1.02667	0.046188	3	log10 CFU/g	NS-R3
TVC	Unsalted	R3	7	1.64168	0.0875	3	log10 CFU/g	NS-R3
TVC	Unsalted	R3	14	2.42398	0.095	3	log10 CFU/g	NS-R3
TVC	Unsalted	R3	21	3.2699	0.1025	3	log10 CFU/g	NS-R3
TVC	Unsalted	R3	28	4.16	0.11	3	log10 CFU/g	NS-R3
TVC	Salted	BC1	0	1.02667	0.046188	3	log10 CFU/g	S-BC1
TVC	Salted	BC1	7	1.65589	0.0875	3	log10 CFU/g	S-BC1
TVC	Salted	BC1	14	2.45552	0.095	3	log10 CFU/g	S-BC1
TVC	Salted	BC1	21	3.32019	0.1025	3	log10 CFU/g	S-BC1
TVC	Salted	BC1	28	4.23	0.11	3	log10 CFU/g	S-BC1
TVC	Salted	BC2	0	1.02667	0.046188	3	log10 CFU/g	S-BC2
TVC	Salted	BC2	7	1.7229	0.0875	3	log10 CFU/g	S-BC2
TVC	Salted	BC2	14	2.60423	0.095	3	log10 CFU/g	S-BC2
TVC	Salted	BC2	21	3.55723	0.1025	3	log10 CFU/g	S-BC2
TVC	Salted	BC2	28	4.56	0.11	3	log10 CFU/g	S-BC2
TVC	Salted	BC3	0	1.02667	0.046188	3	log10 CFU/g	S-BC3
TVC	Salted	BC3	7	1.56858	0.0875	3	log10 CFU/g	S-BC3
TVC	Salted	BC3	14	2.26175	0.095	3	log10 CFU/g	S-BC3
TVC	Salted	BC3	21	3.01131	0.1025	3	log10 CFU/g	S-BC3
TVC	Salted	BC3	28	3.8	0.11	3	log10 CFU/g	S-BC3
TVC	Salted	C1	0	1.02667	0.046188	3	log10 CFU/g	S-C1
TVC	Salted	C1	7	1.84271	0.0875	3	log10 CFU/g	S-C1
TVC	Salted	C1	14	2.87009	0.095	3	log10 CFU/g	S-C1
TVC	Salted	C1	21	3.98105	0.1025	3	log10 CFU/g	S-C1
TVC	Salted	C1	28	5.15	0.11	3	log10 CFU/g	S-C1
TVC	Salted	C2	0	1.02667	0.046188	3	log10 CFU/g	S-C2
TVC	Salted	C2	7	1.92394	0.0875	3	log10 CFU/g	S-C2
TVC	Salted	C2	14	3.05034	0.095	3	log10 CFU/g	S-C2
TVC	Salted	C2	21	4.26837	0.1025	3	log10 CFU/g	S-C2
TVC	Salted	C2	28	5.55	0.11	3	log10 CFU/g	S-C2
TVC	Salted	C3	0	1.02667	0.046188	3	log10 CFU/g	S-C3
TVC	Salted	C3	7	1.928	0.0875	3	log10 CFU/g	S-C3
TVC	Salted	C3	14	3.05936	0.095	3	log10 CFU/g	S-C3
TVC	Salted	C3	21	4.28274	0.1025	3	log10 CFU/g	S-C3
TVC	Salted	C3	28	5.57	0.11	3	log10 CFU/g	S-C3
TVC	Salted	Control	0	1.4	0.08	3	log10 CFU/g	S-SV1
TVC	Salted	Control	7	2.28942	0.0875	3	log10 CFU/g	S-SV1
TVC	Salted	Control	14	3.37374	0.095	3	log10 CFU/g	S-SV1
TVC	Salted	Control	21	4.54626	0.1025	3	log10 CFU/g	S-SV1
TVC	Salted	Control	28	5.78	0.11	3	log10 CFU/g	S-SV1
TVC	Salted	R1	0	1.02667	0.046188	3	log10 CFU/g	S-R1
TVC	Salted	R1	7	1.6234	0.0875	3	log10 CFU/g	S-R1
TVC	Salted	R1	14	2.38342	0.095	3	log10 CFU/g	S-R1
TVC	Salted	R1	21	3.20526	0.1025	3	log10 CFU/g	S-R1
TVC	Salted	R1	28	4.07	0.11	3	log10 CFU/g	S-R1
TVC	Salted	R2	0	1.02667	0.046188	3	log10 CFU/g	S-R2
TVC	Salted	R2	7	1.59091	0.0875	3	log10 CFU/g	S-R2
TVC	Salted	R2	14	2.31132	0.095	3	log10 CFU/g	S-R2
TVC	Salted	R2	21	3.09032	0.1025	3	log10 CFU/g	S-R2
TVC	Salted	R2	28	3.91	0.11	3	log10 CFU/g	S-R2
TVC	Salted	R3	0	1.02667	0.046188	3	log10 CFU/g	S-R3
TVC	Salted	R3	7	1.58076	0.0875	3	log10 CFU/g	S-R3
TVC	Salted	R3	14	2.28879	0.095	3	log10 CFU/g	S-R3
TVC	Salted	R3	21	3.05441	0.1025	3	log10 CFU/g	S-R3
TVC	Salted	R3	28	3.86	0.11	3	log10 CFU/g	S-R3
Titratable acidity	Unsalted	BC1	0	0.29	0.006	3	% lactic acid equivalent	NS-BC1
Titratable acidity	Unsalted	BC1	7	0.252488	0.0065	3	% lactic acid equivalent	NS-BC1
Titratable acidity	Unsalted	BC1	14	0.217531	0.007	3	% lactic acid equivalent	NS-BC1
Titratable acidity	Unsalted	BC1	21	0.183479	0.0075	3	% lactic acid equivalent	NS-BC1
Titratable acidity	Unsalted	BC1	28	0.15	0.008	3	% lactic acid equivalent	NS-BC1
Titratable acidity	Unsalted	BC2	0	0.47	0.006	3	% lactic acid equivalent	NS-BC2
Titratable acidity	Unsalted	BC2	7	0.413732	0.0065	3	% lactic acid equivalent	NS-BC2
Titratable acidity	Unsalted	BC2	14	0.361297	0.007	3	% lactic acid equivalent	NS-BC2
Titratable acidity	Unsalted	BC2	21	0.310218	0.0075	3	% lactic acid equivalent	NS-BC2
Titratable acidity	Unsalted	BC2	28	0.26	0.008	3	% lactic acid equivalent	NS-BC2
Titratable acidity	Unsalted	BC3	0	0.49	0.006	3	% lactic acid equivalent	NS-BC3
Titratable acidity	Unsalted	BC3	7	0.43266	0.0065	3	% lactic acid equivalent	NS-BC3
Titratable acidity	Unsalted	BC3	14	0.379227	0.007	3	% lactic acid equivalent	NS-BC3
Titratable acidity	Unsalted	BC3	21	0.327175	0.0075	3	% lactic acid equivalent	NS-BC3
Titratable acidity	Unsalted	BC3	28	0.276	0.008	3	% lactic acid equivalent	NS-BC3
Titratable acidity	Unsalted	C1	0	0.23	0.006	3	% lactic acid equivalent	NS-C1
Titratable acidity	Unsalted	C1	7	0.208565	0.0065	3	% lactic acid equivalent	NS-C1
Titratable acidity	Unsalted	C1	14	0.188589	0.007	3	% lactic acid equivalent	NS-C1
Titratable acidity	Unsalted	C1	21	0.169131	0.0075	3	% lactic acid equivalent	NS-C1
Titratable acidity	Unsalted	C1	28	0.15	0.008	3	% lactic acid equivalent	NS-C1
Titratable acidity	Unsalted	C2	0	0.24	0.006	3	% lactic acid equivalent	NS-C2
Titratable acidity	Unsalted	C2	7	0.210526	0.0065	3	% lactic acid equivalent	NS-C2
Titratable acidity	Unsalted	C2	14	0.18306	0.007	3	% lactic acid equivalent	NS-C2
Titratable acidity	Unsalted	C2	21	0.156305	0.0075	3	% lactic acid equivalent	NS-C2
Titratable acidity	Unsalted	C2	28	0.13	0.008	3	% lactic acid equivalent	NS-C2
Titratable acidity	Unsalted	C3	0	0.21	0.006	3	% lactic acid equivalent	NS-C3
Titratable acidity	Unsalted	C3	7	0.183206	0.0065	3	% lactic acid equivalent	NS-C3
Titratable acidity	Unsalted	C3	14	0.158237	0.007	3	% lactic acid equivalent	NS-C3
Titratable acidity	Unsalted	C3	21	0.133913	0.0075	3	% lactic acid equivalent	NS-C3
Titratable acidity	Unsalted	C3	28	0.11	0.008	3	% lactic acid equivalent	NS-C3
Titratable acidity	Unsalted	Control	0	0.22	0.006	3	% lactic acid equivalent	NS-SV1
Titratable acidity	Unsalted	Control	7	0.203923	0.0065	3	% lactic acid equivalent	NS-SV1
Titratable acidity	Unsalted	Control	14	0.188942	0.007	3	% lactic acid equivalent	NS-SV1
Titratable acidity	Unsalted	Control	21	0.174348	0.0075	3	% lactic acid equivalent	NS-SV1
Titratable acidity	Unsalted	Control	28	0.16	0.008	3	% lactic acid equivalent	NS-SV1
Titratable acidity	Unsalted	R1	0	0.29	0.006	3	% lactic acid equivalent	NS-R1
Titratable acidity	Unsalted	R1	7	0.260526	0.0065	3	% lactic acid equivalent	NS-R1
Titratable acidity	Unsalted	R1	14	0.23306	0.007	3	% lactic acid equivalent	NS-R1
Titratable acidity	Unsalted	R1	21	0.206305	0.0075	3	% lactic acid equivalent	NS-R1
Titratable acidity	Unsalted	R1	28	0.18	0.008	3	% lactic acid equivalent	NS-R1
Titratable acidity	Unsalted	R2	0	0.44	0.006	3	% lactic acid equivalent	NS-R2
Titratable acidity	Unsalted	R2	7	0.397129	0.0065	3	% lactic acid equivalent	NS-R2
Titratable acidity	Unsalted	R2	14	0.357179	0.007	3	% lactic acid equivalent	NS-R2
Titratable acidity	Unsalted	R2	21	0.318261	0.0075	3	% lactic acid equivalent	NS-R2
Titratable acidity	Unsalted	R2	28	0.28	0.008	3	% lactic acid equivalent	NS-R2
Titratable acidity	Unsalted	R3	0	0.51	0.006	3	% lactic acid equivalent	NS-R3
Titratable acidity	Unsalted	R3	7	0.445694	0.0065	3	% lactic acid equivalent	NS-R3
Titratable acidity	Unsalted	R3	14	0.385768	0.007	3	% lactic acid equivalent	NS-R3
Titratable acidity	Unsalted	R3	21	0.327392	0.0075	3	% lactic acid equivalent	NS-R3
Titratable acidity	Unsalted	R3	28	0.27	0.008	3	% lactic acid equivalent	NS-R3
Titratable acidity	Salted	BC1	0	0.3	0.006	3	% lactic acid equivalent	S-BC1
Titratable acidity	Salted	BC1	7	0.262488	0.0065	3	% lactic acid equivalent	S-BC1
Titratable acidity	Salted	BC1	14	0.227531	0.007	3	% lactic acid equivalent	S-BC1
Titratable acidity	Salted	BC1	21	0.193479	0.0075	3	% lactic acid equivalent	S-BC1
Titratable acidity	Salted	BC1	28	0.16	0.008	3	% lactic acid equivalent	S-BC1
Titratable acidity	Salted	BC2	0	0.48	0.006	3	% lactic acid equivalent	S-BC2
Titratable acidity	Salted	BC2	7	0.423732	0.0065	3	% lactic acid equivalent	S-BC2
Titratable acidity	Salted	BC2	14	0.371297	0.007	3	% lactic acid equivalent	S-BC2
Titratable acidity	Salted	BC2	21	0.320218	0.0075	3	% lactic acid equivalent	S-BC2
Titratable acidity	Salted	BC2	28	0.27	0.008	3	% lactic acid equivalent	S-BC2
Titratable acidity	Salted	BC3	0	0.5	0.006	3	% lactic acid equivalent	S-BC3
Titratable acidity	Salted	BC3	7	0.443732	0.0065	3	% lactic acid equivalent	S-BC3
Titratable acidity	Salted	BC3	14	0.391297	0.007	3	% lactic acid equivalent	S-BC3
Titratable acidity	Salted	BC3	21	0.340218	0.0075	3	% lactic acid equivalent	S-BC3
Titratable acidity	Salted	BC3	28	0.29	0.008	3	% lactic acid equivalent	S-BC3
Titratable acidity	Salted	C1	0	0.24	0.006	3	% lactic acid equivalent	S-C1
Titratable acidity	Salted	C1	7	0.218565	0.0065	3	% lactic acid equivalent	S-C1
Titratable acidity	Salted	C1	14	0.198589	0.007	3	% lactic acid equivalent	S-C1
Titratable acidity	Salted	C1	21	0.179131	0.0075	3	% lactic acid equivalent	S-C1
Titratable acidity	Salted	C1	28	0.16	0.008	3	% lactic acid equivalent	S-C1
Titratable acidity	Salted	C2	0	0.25	0.006	3	% lactic acid equivalent	S-C2
Titratable acidity	Salted	C2	7	0.220526	0.0065	3	% lactic acid equivalent	S-C2
Titratable acidity	Salted	C2	14	0.19306	0.007	3	% lactic acid equivalent	S-C2
Titratable acidity	Salted	C2	21	0.166305	0.0075	3	% lactic acid equivalent	S-C2
Titratable acidity	Salted	C2	28	0.14	0.008	3	% lactic acid equivalent	S-C2
Titratable acidity	Salted	C3	0	0.22	0.006	3	% lactic acid equivalent	S-C3
Titratable acidity	Salted	C3	7	0.193206	0.0065	3	% lactic acid equivalent	S-C3
Titratable acidity	Salted	C3	14	0.168237	0.007	3	% lactic acid equivalent	S-C3
Titratable acidity	Salted	C3	21	0.143913	0.0075	3	% lactic acid equivalent	S-C3
Titratable acidity	Salted	C3	28	0.12	0.008	3	% lactic acid equivalent	S-C3
Titratable acidity	Salted	Control	0	0.23	0.006	3	% lactic acid equivalent	S-SV1
Titratable acidity	Salted	Control	7	0.213923	0.0065	3	% lactic acid equivalent	S-SV1
Titratable acidity	Salted	Control	14	0.198942	0.007	3	% lactic acid equivalent	S-SV1
Titratable acidity	Salted	Control	21	0.184348	0.0075	3	% lactic acid equivalent	S-SV1
Titratable acidity	Salted	Control	28	0.17	0.008	3	% lactic acid equivalent	S-SV1
Titratable acidity	Salted	R1	0	0.3	0.006	3	% lactic acid equivalent	S-R1
Titratable acidity	Salted	R1	7	0.270526	0.0065	3	% lactic acid equivalent	S-R1
Titratable acidity	Salted	R1	14	0.24306	0.007	3	% lactic acid equivalent	S-R1
Titratable acidity	Salted	R1	21	0.216305	0.0075	3	% lactic acid equivalent	S-R1
Titratable acidity	Salted	R1	28	0.19	0.008	3	% lactic acid equivalent	S-R1
Titratable acidity	Salted	R2	0	0.45	0.006	3	% lactic acid equivalent	S-R2
Titratable acidity	Salted	R2	7	0.407129	0.0065	3	% lactic acid equivalent	S-R2
Titratable acidity	Salted	R2	14	0.367179	0.007	3	% lactic acid equivalent	S-R2
Titratable acidity	Salted	R2	21	0.328261	0.0075	3	% lactic acid equivalent	S-R2
Titratable acidity	Salted	R2	28	0.29	0.008	3	% lactic acid equivalent	S-R2
Titratable acidity	Salted	R3	0	0.52	0.006	3	% lactic acid equivalent	S-R3
Titratable acidity	Salted	R3	7	0.455694	0.0065	3	% lactic acid equivalent	S-R3
Titratable acidity	Salted	R3	14	0.395768	0.007	3	% lactic acid equivalent	S-R3
Titratable acidity	Salted	R3	21	0.337392	0.0075	3	% lactic acid equivalent	S-R3
Titratable acidity	Salted	R3	28	0.28	0.008	3	% lactic acid equivalent	S-R3
a*	Unsalted	BC1	0	9.4	0.35	3	CIELAB unit	NS-BC1
a*	Unsalted	BC1	7	9.15	0.35	3	CIELAB unit	NS-BC1
a*	Unsalted	BC1	14	8.9	0.35	3	CIELAB unit	NS-BC1
a*	Unsalted	BC1	21	8.65	0.35	3	CIELAB unit	NS-BC1
a*	Unsalted	BC1	28	8.4	0.35	3	CIELAB unit	NS-BC1
a*	Unsalted	BC2	0	11.1	0.35	3	CIELAB unit	NS-BC2
a*	Unsalted	BC2	7	10.85	0.35	3	CIELAB unit	NS-BC2
a*	Unsalted	BC2	14	10.6	0.35	3	CIELAB unit	NS-BC2
a*	Unsalted	BC2	21	10.35	0.35	3	CIELAB unit	NS-BC2
a*	Unsalted	BC2	28	10.1	0.35	3	CIELAB unit	NS-BC2
a*	Unsalted	BC3	0	12.8	0.35	3	CIELAB unit	NS-BC3
a*	Unsalted	BC3	7	12.55	0.35	3	CIELAB unit	NS-BC3
a*	Unsalted	BC3	14	12.3	0.35	3	CIELAB unit	NS-BC3
a*	Unsalted	BC3	21	12.05	0.35	3	CIELAB unit	NS-BC3
a*	Unsalted	BC3	28	11.8	0.35	3	CIELAB unit	NS-BC3
a*	Unsalted	C1	0	7	0.35	3	CIELAB unit	NS-C1
a*	Unsalted	C1	7	6.75	0.35	3	CIELAB unit	NS-C1
a*	Unsalted	C1	14	6.5	0.35	3	CIELAB unit	NS-C1
a*	Unsalted	C1	21	6.25	0.35	3	CIELAB unit	NS-C1
a*	Unsalted	C1	28	6	0.35	3	CIELAB unit	NS-C1
a*	Unsalted	C2	0	8	0.35	3	CIELAB unit	NS-C2
a*	Unsalted	C2	7	7.75	0.35	3	CIELAB unit	NS-C2
a*	Unsalted	C2	14	7.5	0.35	3	CIELAB unit	NS-C2
a*	Unsalted	C2	21	7.25	0.35	3	CIELAB unit	NS-C2
a*	Unsalted	C2	28	7	0.35	3	CIELAB unit	NS-C2
a*	Unsalted	C3	0	8.8	0.35	3	CIELAB unit	NS-C3
a*	Unsalted	C3	7	8.55	0.35	3	CIELAB unit	NS-C3
a*	Unsalted	C3	14	8.3	0.35	3	CIELAB unit	NS-C3
a*	Unsalted	C3	21	8.05	0.35	3	CIELAB unit	NS-C3
a*	Unsalted	C3	28	7.8	0.35	3	CIELAB unit	NS-C3
a*	Unsalted	Control	0	5	0.35	3	CIELAB unit	NS-SV1
a*	Unsalted	Control	7	4.75	0.35	3	CIELAB unit	NS-SV1
a*	Unsalted	Control	14	4.5	0.35	3	CIELAB unit	NS-SV1
a*	Unsalted	Control	21	4.25	0.35	3	CIELAB unit	NS-SV1
a*	Unsalted	Control	28	4	0.35	3	CIELAB unit	NS-SV1
a*	Unsalted	R1	0	7.5	0.35	3	CIELAB unit	NS-R1
a*	Unsalted	R1	7	7.25	0.35	3	CIELAB unit	NS-R1
a*	Unsalted	R1	14	7	0.35	3	CIELAB unit	NS-R1
a*	Unsalted	R1	21	6.75	0.35	3	CIELAB unit	NS-R1
a*	Unsalted	R1	28	6.5	0.35	3	CIELAB unit	NS-R1
a*	Unsalted	R2	0	8.9	0.35	3	CIELAB unit	NS-R2
a*	Unsalted	R2	7	8.65	0.35	3	CIELAB unit	NS-R2
a*	Unsalted	R2	14	8.4	0.35	3	CIELAB unit	NS-R2
a*	Unsalted	R2	21	8.15	0.35	3	CIELAB unit	NS-R2
a*	Unsalted	R2	28	7.9	0.35	3	CIELAB unit	NS-R2
a*	Unsalted	R3	0	10	0.35	3	CIELAB unit	NS-R3
a*	Unsalted	R3	7	9.75	0.35	3	CIELAB unit	NS-R3
a*	Unsalted	R3	14	9.5	0.35	3	CIELAB unit	NS-R3
a*	Unsalted	R3	21	9.25	0.35	3	CIELAB unit	NS-R3
a*	Unsalted	R3	28	9	0.35	3	CIELAB unit	NS-R3
a*	Salted	BC1	0	9.3	0.35	3	CIELAB unit	S-BC1
a*	Salted	BC1	7	9.05	0.35	3	CIELAB unit	S-BC1
a*	Salted	BC1	14	8.8	0.35	3	CIELAB unit	S-BC1
a*	Salted	BC1	21	8.55	0.35	3	CIELAB unit	S-BC1
a*	Salted	BC1	28	8.3	0.35	3	CIELAB unit	S-BC1
a*	Salted	BC2	0	11	0.35	3	CIELAB unit	S-BC2
a*	Salted	BC2	7	10.75	0.35	3	CIELAB unit	S-BC2
a*	Salted	BC2	14	10.5	0.35	3	CIELAB unit	S-BC2
a*	Salted	BC2	21	10.25	0.35	3	CIELAB unit	S-BC2
a*	Salted	BC2	28	10	0.35	3	CIELAB unit	S-BC2
a*	Salted	BC3	0	12.7	0.35	3	CIELAB unit	S-BC3
a*	Salted	BC3	7	12.45	0.35	3	CIELAB unit	S-BC3
a*	Salted	BC3	14	12.2	0.35	3	CIELAB unit	S-BC3
a*	Salted	BC3	21	11.95	0.35	3	CIELAB unit	S-BC3
a*	Salted	BC3	28	11.7	0.35	3	CIELAB unit	S-BC3
a*	Salted	C1	0	6.9	0.35	3	CIELAB unit	S-C1
a*	Salted	C1	7	6.65	0.35	3	CIELAB unit	S-C1
a*	Salted	C1	14	6.4	0.35	3	CIELAB unit	S-C1
a*	Salted	C1	21	6.15	0.35	3	CIELAB unit	S-C1
a*	Salted	C1	28	5.9	0.35	3	CIELAB unit	S-C1
a*	Salted	C2	0	7.9	0.35	3	CIELAB unit	S-C2
a*	Salted	C2	7	7.65	0.35	3	CIELAB unit	S-C2
a*	Salted	C2	14	7.4	0.35	3	CIELAB unit	S-C2
a*	Salted	C2	21	7.15	0.35	3	CIELAB unit	S-C2
a*	Salted	C2	28	6.9	0.35	3	CIELAB unit	S-C2
a*	Salted	C3	0	8.7	0.35	3	CIELAB unit	S-C3
a*	Salted	C3	7	8.45	0.35	3	CIELAB unit	S-C3
a*	Salted	C3	14	8.2	0.35	3	CIELAB unit	S-C3
a*	Salted	C3	21	7.95	0.35	3	CIELAB unit	S-C3
a*	Salted	C3	28	7.7	0.35	3	CIELAB unit	S-C3
a*	Salted	Control	0	4.9	0.35	3	CIELAB unit	S-SV1
a*	Salted	Control	7	4.65	0.35	3	CIELAB unit	S-SV1
a*	Salted	Control	14	4.4	0.35	3	CIELAB unit	S-SV1
a*	Salted	Control	21	4.15	0.35	3	CIELAB unit	S-SV1
a*	Salted	Control	28	3.9	0.35	3	CIELAB unit	S-SV1
a*	Salted	R1	0	7.4	0.35	3	CIELAB unit	S-R1
a*	Salted	R1	7	7.15	0.35	3	CIELAB unit	S-R1
a*	Salted	R1	14	6.9	0.35	3	CIELAB unit	S-R1
a*	Salted	R1	21	6.65	0.35	3	CIELAB unit	S-R1
a*	Salted	R1	28	6.4	0.35	3	CIELAB unit	S-R1
a*	Salted	R2	0	8.8	0.35	3	CIELAB unit	S-R2
a*	Salted	R2	7	8.55	0.35	3	CIELAB unit	S-R2
a*	Salted	R2	14	8.3	0.35	3	CIELAB unit	S-R2
a*	Salted	R2	21	8.05	0.35	3	CIELAB unit	S-R2
a*	Salted	R2	28	7.8	0.35	3	CIELAB unit	S-R2
a*	Salted	R3	0	9.9	0.35	3	CIELAB unit	S-R3
a*	Salted	R3	7	9.65	0.35	3	CIELAB unit	S-R3
a*	Salted	R3	14	9.4	0.35	3	CIELAB unit	S-R3
a*	Salted	R3	21	9.15	0.35	3	CIELAB unit	S-R3
a*	Salted	R3	28	8.9	0.35	3	CIELAB unit	S-R3
b*	Unsalted	BC1	0	8.3	0.4	3	CIELAB unit	NS-BC1
b*	Unsalted	BC1	7	7.925	0.4	3	CIELAB unit	NS-BC1
b*	Unsalted	BC1	14	7.55	0.4	3	CIELAB unit	NS-BC1
b*	Unsalted	BC1	21	7.175	0.4	3	CIELAB unit	NS-BC1
b*	Unsalted	BC1	28	6.8	0.4	3	CIELAB unit	NS-BC1
b*	Unsalted	BC2	0	6.9	0.4	3	CIELAB unit	NS-BC2
b*	Unsalted	BC2	7	6.525	0.4	3	CIELAB unit	NS-BC2
b*	Unsalted	BC2	14	6.15	0.4	3	CIELAB unit	NS-BC2
b*	Unsalted	BC2	21	5.775	0.4	3	CIELAB unit	NS-BC2
b*	Unsalted	BC2	28	5.4	0.4	3	CIELAB unit	NS-BC2
b*	Unsalted	BC3	0	5.5	0.4	3	CIELAB unit	NS-BC3
b*	Unsalted	BC3	7	5.125	0.4	3	CIELAB unit	NS-BC3
b*	Unsalted	BC3	14	4.75	0.4	3	CIELAB unit	NS-BC3
b*	Unsalted	BC3	21	4.375	0.4	3	CIELAB unit	NS-BC3
b*	Unsalted	BC3	28	4	0.4	3	CIELAB unit	NS-BC3
b*	Unsalted	C1	0	10.3	0.4	3	CIELAB unit	NS-C1
b*	Unsalted	C1	7	9.925	0.4	3	CIELAB unit	NS-C1
b*	Unsalted	C1	14	9.55	0.4	3	CIELAB unit	NS-C1
b*	Unsalted	C1	21	9.175	0.4	3	CIELAB unit	NS-C1
b*	Unsalted	C1	28	8.8	0.4	3	CIELAB unit	NS-C1
b*	Unsalted	C2	0	10.8	0.4	3	CIELAB unit	NS-C2
b*	Unsalted	C2	7	10.425	0.4	3	CIELAB unit	NS-C2
b*	Unsalted	C2	14	10.05	0.4	3	CIELAB unit	NS-C2
b*	Unsalted	C2	21	9.675	0.4	3	CIELAB unit	NS-C2
b*	Unsalted	C2	28	9.3	0.4	3	CIELAB unit	NS-C2
b*	Unsalted	C3	0	11.3	0.4	3	CIELAB unit	NS-C3
b*	Unsalted	C3	7	10.925	0.4	3	CIELAB unit	NS-C3
b*	Unsalted	C3	14	10.55	0.4	3	CIELAB unit	NS-C3
b*	Unsalted	C3	21	10.175	0.4	3	CIELAB unit	NS-C3
b*	Unsalted	C3	28	9.8	0.4	3	CIELAB unit	NS-C3
b*	Unsalted	Control	0	9.5	0.4	3	CIELAB unit	NS-SV1
b*	Unsalted	Control	7	9.125	0.4	3	CIELAB unit	NS-SV1
b*	Unsalted	Control	14	8.75	0.4	3	CIELAB unit	NS-SV1
b*	Unsalted	Control	21	8.375	0.4	3	CIELAB unit	NS-SV1
b*	Unsalted	Control	28	8	0.4	3	CIELAB unit	NS-SV1
b*	Unsalted	R1	0	12.2	0.4	3	CIELAB unit	NS-R1
b*	Unsalted	R1	7	11.825	0.4	3	CIELAB unit	NS-R1
b*	Unsalted	R1	14	11.45	0.4	3	CIELAB unit	NS-R1
b*	Unsalted	R1	21	11.075	0.4	3	CIELAB unit	NS-R1
b*	Unsalted	R1	28	10.7	0.4	3	CIELAB unit	NS-R1
b*	Unsalted	R2	0	13.5	0.4	3	CIELAB unit	NS-R2
b*	Unsalted	R2	7	13.125	0.4	3	CIELAB unit	NS-R2
b*	Unsalted	R2	14	12.75	0.4	3	CIELAB unit	NS-R2
b*	Unsalted	R2	21	12.375	0.4	3	CIELAB unit	NS-R2
b*	Unsalted	R2	28	12	0.4	3	CIELAB unit	NS-R2
b*	Unsalted	R3	0	14.7	0.4	3	CIELAB unit	NS-R3
b*	Unsalted	R3	7	14.325	0.4	3	CIELAB unit	NS-R3
b*	Unsalted	R3	14	13.95	0.4	3	CIELAB unit	NS-R3
b*	Unsalted	R3	21	13.575	0.4	3	CIELAB unit	NS-R3
b*	Unsalted	R3	28	13.2	0.4	3	CIELAB unit	NS-R3
b*	Salted	BC1	0	8.4	0.4	3	CIELAB unit	S-BC1
b*	Salted	BC1	7	8.025	0.4	3	CIELAB unit	S-BC1
b*	Salted	BC1	14	7.65	0.4	3	CIELAB unit	S-BC1
b*	Salted	BC1	21	7.275	0.4	3	CIELAB unit	S-BC1
b*	Salted	BC1	28	6.9	0.4	3	CIELAB unit	S-BC1
b*	Salted	BC2	0	7	0.4	3	CIELAB unit	S-BC2
b*	Salted	BC2	7	6.625	0.4	3	CIELAB unit	S-BC2
b*	Salted	BC2	14	6.25	0.4	3	CIELAB unit	S-BC2
b*	Salted	BC2	21	5.875	0.4	3	CIELAB unit	S-BC2
b*	Salted	BC2	28	5.5	0.4	3	CIELAB unit	S-BC2
b*	Salted	BC3	0	5.6	0.4	3	CIELAB unit	S-BC3
b*	Salted	BC3	7	5.225	0.4	3	CIELAB unit	S-BC3
b*	Salted	BC3	14	4.85	0.4	3	CIELAB unit	S-BC3
b*	Salted	BC3	21	4.475	0.4	3	CIELAB unit	S-BC3
b*	Salted	BC3	28	4.1	0.4	3	CIELAB unit	S-BC3
b*	Salted	C1	0	10.4	0.4	3	CIELAB unit	S-C1
b*	Salted	C1	7	10.025	0.4	3	CIELAB unit	S-C1
b*	Salted	C1	14	9.65	0.4	3	CIELAB unit	S-C1
b*	Salted	C1	21	9.275	0.4	3	CIELAB unit	S-C1
b*	Salted	C1	28	8.9	0.4	3	CIELAB unit	S-C1
b*	Salted	C2	0	10.9	0.4	3	CIELAB unit	S-C2
b*	Salted	C2	7	10.525	0.4	3	CIELAB unit	S-C2
b*	Salted	C2	14	10.15	0.4	3	CIELAB unit	S-C2
b*	Salted	C2	21	9.775	0.4	3	CIELAB unit	S-C2
b*	Salted	C2	28	9.4	0.4	3	CIELAB unit	S-C2
b*	Salted	C3	0	11.4	0.4	3	CIELAB unit	S-C3
b*	Salted	C3	7	11.025	0.4	3	CIELAB unit	S-C3
b*	Salted	C3	14	10.65	0.4	3	CIELAB unit	S-C3
b*	Salted	C3	21	10.275	0.4	3	CIELAB unit	S-C3
b*	Salted	C3	28	9.9	0.4	3	CIELAB unit	S-C3
b*	Salted	Control	0	9.6	0.4	3	CIELAB unit	S-SV1
b*	Salted	Control	7	9.225	0.4	3	CIELAB unit	S-SV1
b*	Salted	Control	14	8.85	0.4	3	CIELAB unit	S-SV1
b*	Salted	Control	21	8.475	0.4	3	CIELAB unit	S-SV1
b*	Salted	Control	28	8.1	0.4	3	CIELAB unit	S-SV1
b*	Salted	R1	0	12.3	0.4	3	CIELAB unit	S-R1
b*	Salted	R1	7	11.925	0.4	3	CIELAB unit	S-R1
b*	Salted	R1	14	11.55	0.4	3	CIELAB unit	S-R1
b*	Salted	R1	21	11.175	0.4	3	CIELAB unit	S-R1
b*	Salted	R1	28	10.8	0.4	3	CIELAB unit	S-R1
b*	Salted	R2	0	13.6	0.4	3	CIELAB unit	S-R2
b*	Salted	R2	7	13.225	0.4	3	CIELAB unit	S-R2
b*	Salted	R2	14	12.85	0.4	3	CIELAB unit	S-R2
b*	Salted	R2	21	12.475	0.4	3	CIELAB unit	S-R2
b*	Salted	R2	28	12.1	0.4	3	CIELAB unit	S-R2
b*	Salted	R3	0	14.8	0.4	3	CIELAB unit	S-R3
b*	Salted	R3	7	14.425	0.4	3	CIELAB unit	S-R3
b*	Salted	R3	14	14.05	0.4	3	CIELAB unit	S-R3
b*	Salted	R3	21	13.675	0.4	3	CIELAB unit	S-R3
b*	Salted	R3	28	13.3	0.4	3	CIELAB unit	S-R3
pH	Unsalted	BC1	0	5.95	0.025	3	pH unit	NS-BC1
pH	Unsalted	BC1	7	6.09695	0.02625	3	pH unit	NS-BC1
pH	Unsalted	BC1	14	6.25427	0.0275	3	pH unit	NS-BC1
pH	Unsalted	BC1	21	6.41575	0.02875	3	pH unit	NS-BC1
pH	Unsalted	BC1	28	6.58	0.03	3	pH unit	NS-BC1
pH	Unsalted	BC2	0	5.75	0.025	3	pH unit	NS-BC2
pH	Unsalted	BC2	7	5.89695	0.02625	3	pH unit	NS-BC2
pH	Unsalted	BC2	14	6.05427	0.0275	3	pH unit	NS-BC2
pH	Unsalted	BC2	21	6.21575	0.02875	3	pH unit	NS-BC2
pH	Unsalted	BC2	28	6.38	0.03	3	pH unit	NS-BC2
pH	Unsalted	BC3	0	5.6	0.025	3	pH unit	NS-BC3
pH	Unsalted	BC3	7	5.76795	0.02625	3	pH unit	NS-BC3
pH	Unsalted	BC3	14	5.94774	0.0275	3	pH unit	NS-BC3
pH	Unsalted	BC3	21	6.13229	0.02875	3	pH unit	NS-BC3
pH	Unsalted	BC3	28	6.32	0.03	3	pH unit	NS-BC3
pH	Unsalted	C1	0	6.1	0.025	3	pH unit	NS-C1
pH	Unsalted	C1	7	6.28194	0.02625	3	pH unit	NS-C1
pH	Unsalted	C1	14	6.47672	0.0275	3	pH unit	NS-C1
pH	Unsalted	C1	21	6.67665	0.02875	3	pH unit	NS-C1
pH	Unsalted	C1	28	6.88	0.03	3	pH unit	NS-C1
pH	Unsalted	C2	0	6.12	0.025	3	pH unit	NS-C2
pH	Unsalted	C2	7	6.30194	0.02625	3	pH unit	NS-C2
pH	Unsalted	C2	14	6.49672	0.0275	3	pH unit	NS-C2
pH	Unsalted	C2	21	6.69665	0.02875	3	pH unit	NS-C2
pH	Unsalted	C2	28	6.9	0.03	3	pH unit	NS-C2
pH	Unsalted	C3	0	6.15	0.025	3	pH unit	NS-C3
pH	Unsalted	C3	7	6.42991	0.02625	3	pH unit	NS-C3
pH	Unsalted	C3	14	6.72956	0.0275	3	pH unit	NS-C3
pH	Unsalted	C3	21	7.03715	0.02875	3	pH unit	NS-C3
pH	Unsalted	C3	28	7.35	0.03	3	pH unit	NS-C3
pH	Unsalted	Control	0	6.07	0.025	3	pH unit	NS-SV1
pH	Unsalted	Control	7	6.24961	0.02625	3	pH unit	NS-SV1
pH	Unsalted	Control	14	6.44189	0.0275	3	pH unit	NS-SV1
pH	Unsalted	Control	21	6.63925	0.02875	3	pH unit	NS-SV1
pH	Unsalted	Control	28	6.84	0.03	3	pH unit	NS-SV1
pH	Unsalted	R1	0	5.85	0.025	3	pH unit	NS-R1
pH	Unsalted	R1	7	5.97829	0.02625	3	pH unit	NS-R1
pH	Unsalted	R1	14	6.11563	0.0275	3	pH unit	NS-R1
pH	Unsalted	R1	21	6.25661	0.02875	3	pH unit	NS-R1
pH	Unsalted	R1	28	6.4	0.03	3	pH unit	NS-R1
pH	Unsalted	R2	0	5.7	0.025	3	pH unit	NS-R2
pH	Unsalted	R2	7	5.84695	0.02625	3	pH unit	NS-R2
pH	Unsalted	R2	14	6.00427	0.0275	3	pH unit	NS-R2
pH	Unsalted	R2	21	6.16575	0.02875	3	pH unit	NS-R2
pH	Unsalted	R2	28	6.33	0.03	3	pH unit	NS-R2
pH	Unsalted	R3	0	5.5	0.025	3	pH unit	NS-R3
pH	Unsalted	R3	7	5.68194	0.02625	3	pH unit	NS-R3
pH	Unsalted	R3	14	5.87672	0.0275	3	pH unit	NS-R3
pH	Unsalted	R3	21	6.07665	0.02875	3	pH unit	NS-R3
pH	Unsalted	R3	28	6.28	0.03	3	pH unit	NS-R3
pH	Salted	BC1	0	5.95	0.025	3	pH unit	S-BC1
pH	Salted	BC1	7	6.07363	0.02625	3	pH unit	S-BC1
pH	Salted	BC1	14	6.20597	0.0275	3	pH unit	S-BC1
pH	Salted	BC1	21	6.34182	0.02875	3	pH unit	S-BC1
pH	Salted	BC1	28	6.48	0.03	3	pH unit	S-BC1
pH	Salted	BC2	0	5.75	0.025	3	pH unit	S-BC2
pH	Salted	BC2	7	5.87363	0.02625	3	pH unit	S-BC2
pH	Salted	BC2	14	6.00597	0.0275	3	pH unit	S-BC2
pH	Salted	BC2	21	6.14182	0.02875	3	pH unit	S-BC2
pH	Salted	BC2	28	6.28	0.03	3	pH unit	S-BC2
pH	Salted	BC3	0	5.6	0.025	3	pH unit	S-BC3
pH	Salted	BC3	7	5.74462	0.02625	3	pH unit	S-BC3
pH	Salted	BC3	14	5.89944	0.0275	3	pH unit	S-BC3
pH	Salted	BC3	21	6.05836	0.02875	3	pH unit	S-BC3
pH	Salted	BC3	28	6.22	0.03	3	pH unit	S-BC3
pH	Salted	C1	0	6.1	0.025	3	pH unit	S-C1
pH	Salted	C1	7	6.25862	0.02625	3	pH unit	S-C1
pH	Salted	C1	14	6.42842	0.0275	3	pH unit	S-C1
pH	Salted	C1	21	6.60272	0.02875	3	pH unit	S-C1
pH	Salted	C1	28	6.78	0.03	3	pH unit	S-C1
pH	Salted	C2	0	6.12	0.025	3	pH unit	S-C2
pH	Salted	C2	7	6.27862	0.02625	3	pH unit	S-C2
pH	Salted	C2	14	6.44842	0.0275	3	pH unit	S-C2
pH	Salted	C2	21	6.62272	0.02875	3	pH unit	S-C2
pH	Salted	C2	28	6.8	0.03	3	pH unit	S-C2
pH	Salted	C3	0	6.15	0.025	3	pH unit	S-C3
pH	Salted	C3	7	6.40658	0.02625	3	pH unit	S-C3
pH	Salted	C3	14	6.68126	0.0275	3	pH unit	S-C3
pH	Salted	C3	21	6.96322	0.02875	3	pH unit	S-C3
[truncated: 21 more rows]

## Sheet: ANOVA_Summary
Endpoint	Model	Effect	df1	df2	F	p (numeric)	p (reported)	Residual mean square
ABTS	Three-factor fixed-effects ANOVA: NaCl condition × formulation × storage day	NaCl condition	1	200	135.251	3.24252e-24	< 0.001	0.0333987
ABTS	Three-factor fixed-effects ANOVA: NaCl condition × formulation × storage day	Formulation	9	200	2340.35	1.96835e-197	< 0.001	0.0333987
ABTS	Three-factor fixed-effects ANOVA: NaCl condition × formulation × storage day	Storage day	4	200	2885.07	1.35563e-175	< 0.001	0.0333987
ABTS	Three-factor fixed-effects ANOVA: NaCl condition × formulation × storage day	NaCl × formulation	9	200	2.06707	0.0340743	0.034	0.0333987
ABTS	Three-factor fixed-effects ANOVA: NaCl condition × formulation × storage day	NaCl × day	4	200	2.20117	0.0702054	0.070	0.0333987
ABTS	Three-factor fixed-effects ANOVA: NaCl condition × formulation × storage day	Formulation × day	36	200	48.4508	3.25806e-80	< 0.001	0.0333987
ABTS	Three-factor fixed-effects ANOVA: NaCl condition × formulation × storage day	NaCl × formulation × day	36	200	0.0372722	1	1.000	0.0333987
Ash	Three-factor fixed-effects ANOVA: NaCl condition × formulation × storage day	NaCl condition	1	200	32269.1	5.10752e-223	< 0.001	0.0016
Ash	Three-factor fixed-effects ANOVA: NaCl condition × formulation × storage day	Formulation	9	200	74.2331	6.61752e-59	< 0.001	0.0016
Ash	Three-factor fixed-effects ANOVA: NaCl condition × formulation × storage day	Storage day	4	200	15.8176	2.89286e-11	< 0.001	0.0016
Ash	Three-factor fixed-effects ANOVA: NaCl condition × formulation × storage day	NaCl × formulation	9	200	0.0116357	1	1.000	0.0016
Ash	Three-factor fixed-effects ANOVA: NaCl condition × formulation × storage day	NaCl × day	4	200	0.00051685	0.999999	1.000	0.0016
Ash	Three-factor fixed-effects ANOVA: NaCl condition × formulation × storage day	Formulation × day	36	200	0.149088	1	1.000	0.0016
Ash	Three-factor fixed-effects ANOVA: NaCl condition × formulation × storage day	NaCl × formulation × day	36	200	0.00145447	1	1.000	0.0016
Cooking loss	Two-factor fixed-effects ANOVA: NaCl condition × formulation	NaCl condition	1	40	336.743	4.38168e-21	< 0.001	0.1764
Cooking loss	Two-factor fixed-effects ANOVA: NaCl condition × formulation	Formulation	9	40	131.452	7.81001e-27	< 0.001	0.1764
Cooking loss	Two-factor fixed-effects ANOVA: NaCl condition × formulation	NaCl × formulation	9	40	0.197468	0.993128	0.993	0.1764
FRAP	Three-factor fixed-effects ANOVA: NaCl condition × formulation × storage day	NaCl condition	1	200	96.1896	8.64477e-19	< 0.001	0.0168854
FRAP	Three-factor fixed-effects ANOVA: NaCl condition × formulation × storage day	Formulation	9	200	2198.49	9.60671e-195	< 0.001	0.0168854
FRAP	Three-factor fixed-effects ANOVA: NaCl condition × formulation × storage day	Storage day	4	200	1939.13	1.05671e-158	< 0.001	0.0168854
FRAP	Three-factor fixed-effects ANOVA: NaCl condition × formulation × storage day	NaCl × formulation	9	200	1.33539	0.22053	0.221	0.0168854
FRAP	Three-factor fixed-effects ANOVA: NaCl condition × formulation × storage day	NaCl × day	4	200	1.09051	0.362359	0.362	0.0168854
FRAP	Three-factor fixed-effects ANOVA: NaCl condition × formulation × storage day	Formulation × day	36	200	27.9854	4.68484e-60	< 0.001	0.0168854
FRAP	Three-factor fixed-effects ANOVA: NaCl condition × formulation × storage day	NaCl × formulation × day	36	200	0.0157407	1	1.000	0.0168854
Fat	Three-factor fixed-effects ANOVA: NaCl condition × formulation × storage day	NaCl condition	1	200	5.15392	0.02426	0.024	0.0049
Fat	Three-factor fixed-effects ANOVA: NaCl condition × formulation × storage day	Formulation	9	200	44.0827	7.57523e-43	< 0.001	0.0049
Fat	Three-factor fixed-effects ANOVA: NaCl condition × formulation × storage day	Storage day	4	200	159.411	4.83321e-61	< 0.001	0.0049
Fat	Three-factor fixed-effects ANOVA: NaCl condition × formulation × storage day	NaCl × formulation	9	200	0.117266	0.999256	0.999	0.0049
Fat	Three-factor fixed-effects ANOVA: NaCl condition × formulation × storage day	NaCl × day	4	200	0.00520886	0.999946	1.000	0.0049
Fat	Three-factor fixed-effects ANOVA: NaCl condition × formulation × storage day	Formulation × day	36	200	1.50252	0.0427318	0.043	0.0049
Fat	Three-factor fixed-effects ANOVA: NaCl condition × formulation × storage day	NaCl × formulation × day	36	200	0.0146583	1	1.000	0.0049
Fungi	Three-factor fixed-effects ANOVA: NaCl condition × formulation × storage day	NaCl condition	1	200	252.225	2.77642e-37	< 0.001	0.00934667
Fungi	Three-factor fixed-effects ANOVA: NaCl condition × formulation × storage day	Formulation	9	200	97.5372	3.21606e-68	< 0.001	0.00934667
Fungi	Three-factor fixed-effects ANOVA: NaCl condition × formulation × storage day	Storage day	4	200	6167.18	3.45556e-208	< 0.001	0.00934667
Fungi	Three-factor fixed-effects ANOVA: NaCl condition × formulation × storage day	NaCl × formulation	9	200	1.86316	0.0593373	0.059	0.00934667
Fungi	Three-factor fixed-effects ANOVA: NaCl condition × formulation × storage day	NaCl × day	4	200	36.9812	3.91823e-23	< 0.001	0.00934667
Fungi	Three-factor fixed-effects ANOVA: NaCl condition × formulation × storage day	Formulation × day	36	200	14.3009	2.32472e-38	< 0.001	0.00934667
Fungi	Three-factor fixed-effects ANOVA: NaCl condition × formulation × storage day	NaCl × formulation × day	36	200	0.273176	0.999991	1.000	0.00934667
L*	Three-factor fixed-effects ANOVA: NaCl condition × formulation × storage day	NaCl condition	1	200	48	5.71186e-11	< 0.001	0.25
L*	Three-factor fixed-effects ANOVA: NaCl condition × formulation × storage day	Formulation	9	200	1269.12	3.2855e-171	< 0.001	0.25
L*	Three-factor fixed-effects ANOVA: NaCl condition × formulation × storage day	Storage day	4	200	150	4.72949e-59	< 0.001	0.25
L*	Three-factor fixed-effects ANOVA: NaCl condition × formulation × storage day	NaCl × formulation	9	200	2.75996e-26	1	1.000	0.25
L*	Three-factor fixed-effects ANOVA: NaCl condition × formulation × storage day	NaCl × day	4	200	7.57306e-26	1	1.000	0.25
L*	Three-factor fixed-effects ANOVA: NaCl condition × formulation × storage day	Formulation × day	36	200	1.00974e-27	1	1.000	0.25
L*	Three-factor fixed-effects ANOVA: NaCl condition × formulation × storage day	NaCl × formulation × day	36	200	1.02657e-26	1	1.000	0.25
Moisture	Three-factor fixed-effects ANOVA: NaCl condition × formulation × storage day	NaCl condition	1	200	1127	3.9994e-84	< 0.001	0.09655
Moisture	Three-factor fixed-effects ANOVA: NaCl condition × formulation × storage day	Formulation	9	200	446.828	2.83081e-127	< 0.001	0.09655
Moisture	Three-factor fixed-effects ANOVA: NaCl condition × formulation × storage day	Storage day	4	200	809.025	2.98501e-122	< 0.001	0.09655
Moisture	Three-factor fixed-effects ANOVA: NaCl condition × formulation × storage day	NaCl × formulation	9	200	0.141313	0.998426	0.998	0.09655
Moisture	Three-factor fixed-effects ANOVA: NaCl condition × formulation × storage day	NaCl × day	4	200	0.0264355	0.998638	0.999	0.09655
Moisture	Three-factor fixed-effects ANOVA: NaCl condition × formulation × storage day	Formulation × day	36	200	7.62542	3.7267e-22	< 0.001	0.09655
Moisture	Three-factor fixed-effects ANOVA: NaCl condition × formulation × storage day	NaCl × formulation × day	36	200	0.074392	1	1.000	0.09655
NaCl	Three-factor fixed-effects ANOVA: NaCl condition × formulation × storage day	NaCl condition	1	200	398107	0	< 0.001	8e-05
NaCl	Three-factor fixed-effects ANOVA: NaCl condition × formulation × storage day	Formulation	9	200	268.193	1.67946e-106	< 0.001	8e-05
NaCl	Three-factor fixed-effects ANOVA: NaCl condition × formulation × storage day	Storage day	4	200	277.362	2.12465e-80	< 0.001	8e-05
NaCl	Three-factor fixed-effects ANOVA: NaCl condition × formulation × storage day	NaCl × formulation	9	200	244.818	7.2193e-103	< 0.001	8e-05
NaCl	Three-factor fixed-effects ANOVA: NaCl condition × formulation × storage day	NaCl × day	4	200	166.116	2.08768e-62	< 0.001	8e-05
NaCl	Three-factor fixed-effects ANOVA: NaCl condition × formulation × storage day	Formulation × day	36	200	1.76891	0.00760544	0.008	8e-05
NaCl	Three-factor fixed-effects ANOVA: NaCl condition × formulation × storage day	NaCl × formulation × day	36	200	1.06058	0.385903	0.386	8e-05
Nitrate	Three-factor fixed-effects ANOVA: NaCl condition × formulation × storage day	NaCl condition	1	200	4.75438	0.0303909	0.030	3.94373
Nitrate	Three-factor fixed-effects ANOVA: NaCl condition × formulation × storage day	Formulation	9	200	29706	2.13251e-307	< 0.001	3.94373
Nitrate	Three-factor fixed-effects ANOVA: NaCl condition × formulation × storage day	Storage day	4	200	280.852	7.37253e-81	< 0.001	3.94373
Nitrate	Three-factor fixed-effects ANOVA: NaCl condition × formulation × storage day	NaCl × formulation	9	200	4.26729e-28	1	1.000	3.94373
Nitrate	Three-factor fixed-effects ANOVA: NaCl condition × formulation × storage day	NaCl × day	4	200	1.53622e-27	1	1.000	3.94373
Nitrate	Three-factor fixed-effects ANOVA: NaCl condition × formulation × storage day	Formulation × day	36	200	27.281	3.64197e-59	< 0.001	3.94373
Nitrate	Three-factor fixed-effects ANOVA: NaCl condition × formulation × storage day	NaCl × formulation × day	36	200	2.11231e-28	1	1.000	3.94373
Nitrite	Three-factor fixed-effects ANOVA: NaCl condition × formulation × storage day	NaCl condition	1	200	6.20526	0.0135509	0.014	0.120865
Nitrite	Three-factor fixed-effects ANOVA: NaCl condition × formulation × storage day	Formulation	9	200	13031.1	1.18122e-271	< 0.001	0.120865
Nitrite	Three-factor fixed-effects ANOVA: NaCl condition × formulation × storage day	Storage day	4	200	1753.58	1.88665e-154	< 0.001	0.120865
Nitrite	Three-factor fixed-effects ANOVA: NaCl condition × formulation × storage day	NaCl × formulation	9	200	5.54777e-28	1	1.000	0.120865
Nitrite	Three-factor fixed-effects ANOVA: NaCl condition × formulation × storage day	NaCl × day	4	200	1.41958e-27	1	1.000	0.120865
Nitrite	Three-factor fixed-effects ANOVA: NaCl condition × formulation × storage day	Formulation × day	36	200	241.012	1.55005e-145	< 0.001	0.120865
Nitrite	Three-factor fixed-effects ANOVA: NaCl condition × formulation × storage day	NaCl × formulation × day	36	200	3.84536e-28	1	1.000	0.120865
Protein	Three-factor fixed-effects ANOVA: NaCl condition × formulation × storage day	NaCl condition	1	200	13.6136	0.000289431	< 0.001	0.0484
Protein	Three-factor fixed-effects ANOVA: NaCl condition × formulation × storage day	Formulation	9	200	78.1238	1.3201e-60	< 0.001	0.0484
Protein	Three-factor fixed-effects ANOVA: NaCl condition × formulation × storage day	Storage day	4	200	233.043	4.29113e-74	< 0.001	0.0484
Protein	Three-factor fixed-effects ANOVA: NaCl condition × formulation × storage day	NaCl × formulation	9	200	0.171431	0.996646	0.997	0.0484
Protein	Three-factor fixed-effects ANOVA: NaCl condition × formulation × storage day	NaCl × day	4	200	0.00761484	0.999884	1.000	0.0484
Protein	Three-factor fixed-effects ANOVA: NaCl condition × formulation × storage day	Formulation × day	36	200	2.19653	0.000335094	< 0.001	0.0484
Protein	Three-factor fixed-effects ANOVA: NaCl condition × formulation × storage day	NaCl × formulation × day	36	200	0.0214289	1	1.000	0.0484
Shear force	Three-factor fixed-effects ANOVA: NaCl condition × formulation × storage day	NaCl condition	1	200	954.198	4.64198e-78	< 0.001	0.49125
Shear force	Three-factor fixed-effects ANOVA: NaCl condition × formulation × storage day	Formulation	9	200	1053.66	2.7471e-163	< 0.001	0.49125
Shear force	Three-factor fixed-effects ANOVA: NaCl condition × formulation × storage day	Storage day	4	200	141.611	3.38346e-57	< 0.001	0.49125
Shear force	Three-factor fixed-effects ANOVA: NaCl condition × formulation × storage day	NaCl × formulation	9	200	3.25447e-27	1	1.000	0.49125
Shear force	Three-factor fixed-effects ANOVA: NaCl condition × formulation × storage day	NaCl × day	4	200	6.16636e-27	1	1.000	0.49125
Shear force	Three-factor fixed-effects ANOVA: NaCl condition × formulation × storage day	Formulation × day	36	200	1.17034	0.247266	0.247	0.49125
Shear force	Three-factor fixed-effects ANOVA: NaCl condition × formulation × storage day	NaCl × formulation × day	36	200	4.45348e-28	1	1.000	0.49125
TBARS	Three-factor fixed-effects ANOVA: NaCl condition × formulation × storage day	NaCl condition	1	200	105.793	3.44901e-20	< 0.001	0.001699
TBARS	Three-factor fixed-effects ANOVA: NaCl condition × formulation × storage day	Formulation	9	200	634.976	6.69055e-142	< 0.001	0.001699
TBARS	Three-factor fixed-effects ANOVA: NaCl condition × formulation × storage day	Storage day	4	200	2693.67	1.14889e-172	< 0.001	0.001699
TBARS	Three-factor fixed-effects ANOVA: NaCl condition × formulation × storage day	NaCl × formulation	9	200	9.6731e-29	1	1.000	0.001699
TBARS	Three-factor fixed-effects ANOVA: NaCl condition × formulation × storage day	NaCl × day	4	200	5.019	0.000709601	< 0.001	0.001699
TBARS	Three-factor fixed-effects ANOVA: NaCl condition × formulation × storage day	Formulation × day	36	200	68.8563	6.5966e-94	< 0.001	0.001699
TBARS	Three-factor fixed-effects ANOVA: NaCl condition × formulation × storage day	NaCl × formulation × day	36	200	1.14264e-28	1	1.000	0.001699
TPC	Three-factor fixed-effects ANOVA: NaCl condition × formulation × storage day	NaCl condition	1	200	84.608	4.87124e-17	< 0.001	24.6237
TPC	Three-factor fixed-effects ANOVA: NaCl condition × formulation × storage day	Formulation	9	200	3997.95	1.6372e-220	< 0.001	24.6237
TPC	Three-factor fixed-effects ANOVA: NaCl condition × formulation × storage day	Storage day	4	200	1819	5.35533e-156	< 0.001	24.6237
TPC	Three-factor fixed-effects ANOVA: NaCl condition × formulation × storage day	NaCl × formulation	9	200	2.37829	0.0141193	0.014	24.6237
TPC	Three-factor fixed-effects ANOVA: NaCl condition × formulation × storage day	NaCl × day	4	200	1.08303	0.366024	0.366	24.6237
TPC	Three-factor fixed-effects ANOVA: NaCl condition × formulation × storage day	Formulation × day	36	200	51.7846	9.12187e-83	< 0.001	24.6237
TPC	Three-factor fixed-effects ANOVA: NaCl condition × formulation × storage day	NaCl × formulation × day	36	200	0.0308054	1	1.000	24.6237
TVC	Three-factor fixed-effects ANOVA: NaCl condition × formulation × storage day	NaCl condition	1	200	291.221	6.89036e-41	< 0.001	0.0083695
TVC	Three-factor fixed-effects ANOVA: NaCl condition × formulation × storage day	Formulation	9	200	673.292	2.33004e-144	< 0.001	0.0083695
TVC	Three-factor fixed-effects ANOVA: NaCl condition × formulation × storage day	Storage day	4	200	16262.1	4.45687e-250	< 0.001	0.0083695
TVC	Three-factor fixed-effects ANOVA: NaCl condition × formulation × storage day	NaCl × formulation	9	200	2.15122	0.0269509	0.027	0.0083695
TVC	Three-factor fixed-effects ANOVA: NaCl condition × formulation × storage day	NaCl × day	4	200	41.0839	4.13607e-25	< 0.001	0.0083695
TVC	Three-factor fixed-effects ANOVA: NaCl condition × formulation × storage day	Formulation × day	36	200	70.0325	1.40392e-94	< 0.001	0.0083695
TVC	Three-factor fixed-effects ANOVA: NaCl condition × formulation × storage day	NaCl × formulation × day	36	200	0.303482	0.999966	1.000	0.0083695
Titratable acidity	Three-factor fixed-effects ANOVA: NaCl condition × formulation × storage day	NaCl condition	1	200	157.751	4.68693e-27	< 0.001	4.95e-05
Titratable acidity	Three-factor fixed-effects ANOVA: NaCl condition × formulation × storage day	Formulation	9	200	5349.49	4.25943e-233	< 0.001	4.95e-05
Titratable acidity	Three-factor fixed-effects ANOVA: NaCl condition × formulation × storage day	Storage day	4	200	3809.98	1.7267e-187	< 0.001	4.95e-05
Titratable acidity	Three-factor fixed-effects ANOVA: NaCl condition × formulation × storage day	NaCl × formulation	9	200	0.0628787	0.999945	1.000	4.95e-05
Titratable acidity	Three-factor fixed-effects ANOVA: NaCl condition × formulation × storage day	NaCl × day	4	200	0.00753674	0.999886	1.000	4.95e-05
Titratable acidity	Three-factor fixed-effects ANOVA: NaCl condition × formulation × storage day	Formulation × day	36	200	70.8361	4.94501e-95	< 0.001	4.95e-05
Titratable acidity	Three-factor fixed-effects ANOVA: NaCl condition × formulation × storage day	NaCl × formulation × day	36	200	0.00753674	1	1.000	4.95e-05
a*	Three-factor fixed-effects ANOVA: NaCl condition × formulation × storage day	NaCl condition	1	200	6.12245	0.0141801	0.014	0.1225
a*	Three-factor fixed-effects ANOVA: NaCl condition × formulation × storage day	Formulation	9	200	1172.38	7.87471e-168	< 0.001	0.1225
a*	Three-factor fixed-effects ANOVA: NaCl condition × formulation × storage day	Storage day	4	200	76.5306	2.9255e-39	< 0.001	0.1225
a*	Three-factor fixed-effects ANOVA: NaCl condition × formulation × storage day	NaCl × formulation	9	200	2.10363e-27	1	1.000	0.1225
a*	Three-factor fixed-effects ANOVA: NaCl condition × formulation × storage day	NaCl × day	4	200	3.47743e-27	1	1.000	0.1225
a*	Three-factor fixed-effects ANOVA: NaCl condition × formulation × storage day	Formulation × day	36	200	3.00518e-28	1	1.000	0.1225
a*	Three-factor fixed-effects ANOVA: NaCl condition × formulation × storage day	NaCl × formulation × day	36	200	7.21244e-28	1	1.000	0.1225
b*	Three-factor fixed-effects ANOVA: NaCl condition × formulation × storage day	NaCl condition	1	200	4.6875	0.0315669	0.032	0.16
b*	Three-factor fixed-effects ANOVA: NaCl condition × formulation × storage day	Formulation	9	200	1535.42	2.39087e-179	< 0.001	0.16
b*	Three-factor fixed-effects ANOVA: NaCl condition × formulation × storage day	Storage day	4	200	131.836	6.24211e-55	< 0.001	0.16
b*	Three-factor fixed-effects ANOVA: NaCl condition × formulation × storage day	NaCl × formulation	9	200	4.93038e-28	1	1.000	0.16
b*	Three-factor fixed-effects ANOVA: NaCl condition × formulation × storage day	NaCl × day	4	200	3.8457e-27	1	1.000	0.16
b*	Three-factor fixed-effects ANOVA: NaCl condition × formulation × storage day	Formulation × day	36	200	1.47911e-28	1	1.000	0.16
b*	Three-factor fixed-effects ANOVA: NaCl condition × formulation × storage day	NaCl × formulation × day	36	200	4.56882e-28	1	1.000	0.16
pH	Three-factor fixed-effects ANOVA: NaCl condition × formulation × storage day	NaCl condition	1	200	238.205	6.55774e-36	< 0.001	0.000759375
pH	Three-factor fixed-effects ANOVA: NaCl condition × formulation × storage day	Formulation	9	200	3206.88	5.34842e-211	< 0.001	0.000759375
pH	Three-factor fixed-effects ANOVA: NaCl condition × formulation × storage day	Storage day	4	200	6029.36	3.25101e-207	< 0.001	0.000759375
pH	Three-factor fixed-effects ANOVA: NaCl condition × formulation × storage day	NaCl × formulation	9	200	1.05614e-25	1	1.000	0.000759375
pH	Three-factor fixed-effects ANOVA: NaCl condition × formulation × storage day	NaCl × day	4	200	31.0274	4.24739e-20	< 0.001	0.000759375
pH	Three-factor fixed-effects ANOVA: NaCl condition × formulation × storage day	Formulation × day	36	200	39.9371	6.3829e-73	< 0.001	0.000759375
pH	Three-factor fixed-effects ANOVA: NaCl condition × formulation × storage day	NaCl × formulation × day	36	200	2.7529e-26	1	1.000	0.000759375

## Sheet: Posthoc_Groupings
Endpoint	Comparison time	NaCl condition	Treatment	Sample code	Mean	SD	n	Unit	Tukey group
ABTS	Day 28	Unsalted	Control	NS-SV1	1.2202	0.05	3	µmol TE/g dry matter	f
ABTS	Day 28	Unsalted	C1	NS-C1	1.5428	0.061712	3	µmol TE/g dry matter	ef
ABTS	Day 28	Unsalted	C2	NS-C2	1.7024	0.068096	3	µmol TE/g dry matter	e
ABTS	Day 28	Unsalted	C3	NS-C3	1.8503	0.0740118	3	µmol TE/g dry matter	e
ABTS	Day 28	Unsalted	R1	NS-R1	2.8728	0.114912	3	µmol TE/g dry matter	d
ABTS	Day 28	Unsalted	R2	NS-R2	3.5112	0.140448	3	µmol TE/g dry matter	bc
ABTS	Day 28	Unsalted	R3	NS-R3	4.05065	0.162026	3	µmol TE/g dry matter	a
ABTS	Day 28	Unsalted	BC1	NS-BC1	2.7664	0.110656	3	µmol TE/g dry matter	d
ABTS	Day 28	Unsalted	BC2	NS-BC2	3.2984	0.131936	3	µmol TE/g dry matter	c
ABTS	Day 28	Unsalted	BC3	NS-BC3	3.7506	0.150024	3	µmol TE/g dry matter	ab
ABTS	Day 28	Salted	Control	S-SV1	1.1468	0.05	3	µmol TE/g dry matter	f
ABTS	Day 28	Salted	C1	S-C1	1.45	0.058	3	µmol TE/g dry matter	ef
ABTS	Day 28	Salted	C2	S-C2	1.6	0.064	3	µmol TE/g dry matter	e
ABTS	Day 28	Salted	C3	S-C3	1.739	0.06956	3	µmol TE/g dry matter	e
ABTS	Day 28	Salted	R1	S-R1	2.7	0.108	3	µmol TE/g dry matter	d
ABTS	Day 28	Salted	R2	S-R2	3.3	0.132	3	µmol TE/g dry matter	bc
ABTS	Day 28	Salted	R3	S-R3	3.807	0.15228	3	µmol TE/g dry matter	a
ABTS	Day 28	Salted	BC1	S-BC1	2.6	0.104	3	µmol TE/g dry matter	d
ABTS	Day 28	Salted	BC2	S-BC2	3.1	0.124	3	µmol TE/g dry matter	c
ABTS	Day 28	Salted	BC3	S-BC3	3.525	0.141	3	µmol TE/g dry matter	ab
Ash	Day 28	Unsalted	Control	NS-SV1	1.20292	0.04	3	%	c
Ash	Day 28	Unsalted	C1	NS-C1	1.2893	0.04	3	%	bc
Ash	Day 28	Unsalted	C2	NS-C2	1.3511	0.04	3	%	ab
Ash	Day 28	Unsalted	C3	NS-C3	1.422	0.04	3	%	a
Ash	Day 28	Unsalted	R1	NS-R1	1.2558	0.04	3	%	bc
Ash	Day 28	Unsalted	R2	NS-R2	1.2923	0.04	3	%	bc
Ash	Day 28	Unsalted	R3	NS-R3	1.34762	0.04	3	%	ab
Ash	Day 28	Unsalted	BC1	NS-BC1	1.2731	0.04	3	%	bc
Ash	Day 28	Unsalted	BC2	NS-BC2	1.3241	0.04	3	%	ab
Ash	Day 28	Unsalted	BC3	NS-BC3	1.3643	0.04	3	%	ab
Ash	Day 28	Salted	Control	S-SV1	2.0322	0.04	3	%	c
Ash	Day 28	Salted	C1	S-C1	2.1211	0.04	3	%	bc
Ash	Day 28	Salted	C2	S-C2	2.1829	0.04	3	%	ab
Ash	Day 28	Salted	C3	S-C3	2.252	0.04	3	%	a
Ash	Day 28	Salted	R1	S-R1	2.0858	0.04	3	%	bc
Ash	Day 28	Salted	R2	S-R2	2.125	0.04	3	%	bc
Ash	Day 28	Salted	R3	S-R3	2.1778	0.04	3	%	ab
Ash	Day 28	Salted	BC1	S-BC1	2.095	0.04	3	%	bc
Ash	Day 28	Salted	BC2	S-BC2	2.1505	0.04	3	%	ab
Ash	Day 28	Salted	BC3	S-BC3	2.1943	0.04	3	%	ab
Cooking loss	Immediately post-processing	Unsalted	Control	NS-SV1	26	0.42	3	%	a
Cooking loss	Immediately post-processing	Unsalted	C1	NS-C1	26.3	0.42	3	%	a
Cooking loss	Immediately post-processing	Unsalted	C2	NS-C2	26.1	0.42	3	%	a
Cooking loss	Immediately post-processing	Unsalted	C3	NS-C3	26.2	0.42	3	%	a
Cooking loss	Immediately post-processing	Unsalted	R1	NS-R1	24.3	0.42	3	%	b
Cooking loss	Immediately post-processing	Unsalted	R2	NS-R2	22.5	0.42	3	%	de
Cooking loss	Immediately post-processing	Unsalted	R3	NS-R3	21	0.42	3	%	f
Cooking loss	Immediately post-processing	Unsalted	BC1	NS-BC1	24	0.42	3	%	bc
Cooking loss	Immediately post-processing	Unsalted	BC2	NS-BC2	23	0.42	3	%	cd
Cooking loss	Immediately post-processing	Unsalted	BC3	NS-BC3	21.6	0.42	3	%	ef
Cooking loss	Immediately post-processing	Salted	Control	S-SV1	24	0.42	3	%	a
Cooking loss	Immediately post-processing	Salted	C1	S-C1	24.2	0.42	3	%	a
Cooking loss	Immediately post-processing	Salted	C2	S-C2	24	0.42	3	%	a
Cooking loss	Immediately post-processing	Salted	C3	S-C3	24.1	0.42	3	%	a
Cooking loss	Immediately post-processing	Salted	R1	S-R1	22.2	0.42	3	%	b
Cooking loss	Immediately post-processing	Salted	R2	S-R2	20.6	0.42	3	%	c
Cooking loss	Immediately post-processing	Salted	R3	S-R3	19	0.42	3	%	d
Cooking loss	Immediately post-processing	Salted	BC1	S-BC1	22	0.42	3	%	b
Cooking loss	Immediately post-processing	Salted	BC2	S-BC2	21	0.42	3	%	bc
Cooking loss	Immediately post-processing	Salted	BC3	S-BC3	20	0.42	3	%	cd
FRAP	Day 28	Unsalted	Control	NS-SV1	1.05	0.042	3	µmol TE/g dry matter	f
FRAP	Day 28	Unsalted	C1	NS-C1	1.26	0.0504	3	µmol TE/g dry matter	ef
FRAP	Day 28	Unsalted	C2	NS-C2	1.37	0.0548	3	µmol TE/g dry matter	e
FRAP	Day 28	Unsalted	C3	NS-C3	1.45	0.058	3	µmol TE/g dry matter	e
FRAP	Day 28	Unsalted	R1	NS-R1	2.31	0.0924	3	µmol TE/g dry matter	d
FRAP	Day 28	Unsalted	R2	NS-R2	2.84	0.1136	3	µmol TE/g dry matter	bc
FRAP	Day 28	Unsalted	R3	NS-R3	3.23	0.1292	3	µmol TE/g dry matter	a
FRAP	Day 28	Unsalted	BC1	NS-BC1	2.21	0.0884	3	µmol TE/g dry matter	d
FRAP	Day 28	Unsalted	BC2	NS-BC2	2.63	0.1052	3	µmol TE/g dry matter	c
FRAP	Day 28	Unsalted	BC3	NS-BC3	2.97	0.1188	3	µmol TE/g dry matter	ab
FRAP	Day 28	Salted	Control	S-SV1	1	0.04	3	µmol TE/g dry matter	f
FRAP	Day 28	Salted	C1	S-C1	1.2	0.048	3	µmol TE/g dry matter	ef
FRAP	Day 28	Salted	C2	S-C2	1.3	0.052	3	µmol TE/g dry matter	e
FRAP	Day 28	Salted	C3	S-C3	1.38	0.0552	3	µmol TE/g dry matter	e
FRAP	Day 28	Salted	R1	S-R1	2.2	0.088	3	µmol TE/g dry matter	d
FRAP	Day 28	Salted	R2	S-R2	2.7	0.108	3	µmol TE/g dry matter	bc
FRAP	Day 28	Salted	R3	S-R3	3.07	0.1228	3	µmol TE/g dry matter	a
FRAP	Day 28	Salted	BC1	S-BC1	2.1	0.084	3	µmol TE/g dry matter	d
FRAP	Day 28	Salted	BC2	S-BC2	2.5	0.1	3	µmol TE/g dry matter	c
FRAP	Day 28	Salted	BC3	S-BC3	2.83	0.1132	3	µmol TE/g dry matter	ab
Fat	Day 28	Unsalted	Control	NS-SV1	3.894	0.07	3	%	ab
Fat	Day 28	Unsalted	C1	NS-C1	3.935	0.07	3	%	a
Fat	Day 28	Unsalted	C2	NS-C2	3.895	0.07	3	%	ab
Fat	Day 28	Unsalted	C3	NS-C3	3.85	0.07	3	%	abc
Fat	Day 28	Unsalted	R1	NS-R1	3.83	0.07	3	%	abc
Fat	Day 28	Unsalted	R2	NS-R2	3.715	0.07	3	%	bcd
Fat	Day 28	Unsalted	R3	NS-R3	3.649	0.07	3	%	cd
Fat	Day 28	Unsalted	BC1	NS-BC1	3.795	0.07	3	%	abc
Fat	Day 28	Unsalted	BC2	NS-BC2	3.705	0.07	3	%	bcd
Fat	Day 28	Unsalted	BC3	NS-BC3	3.555	0.07	3	%	d
Fat	Day 28	Salted	Control	S-SV1	3.91	0.07	3	%	ab
Fat	Day 28	Salted	C1	S-C1	3.965	0.07	3	%	a
Fat	Day 28	Salted	C2	S-C2	3.925	0.07	3	%	ab
Fat	Day 28	Salted	C3	S-C3	3.87	0.07	3	%	abc
Fat	Day 28	Salted	R1	S-R1	3.85	0.07	3	%	abc
Fat	Day 28	Salted	R2	S-R2	3.75	0.07	3	%	bcd
Fat	Day 28	Salted	R3	S-R3	3.67	0.07	3	%	cd
Fat	Day 28	Salted	BC1	S-BC1	3.77	0.07	3	%	abcd
Fat	Day 28	Salted	BC2	S-BC2	3.705	0.07	3	%	cd
Fat	Day 28	Salted	BC3	S-BC3	3.575	0.07	3	%	d
Fungi	Day 28	Unsalted	Control	NS-SV1	3.93	0.12	3	log10 CFU/g	b
Fungi	Day 28	Unsalted	C1	NS-C1	3.61	0.12	3	log10 CFU/g	bcd
Fungi	Day 28	Unsalted	C2	NS-C2	3.58	0.12	3	log10 CFU/g	cd
Fungi	Day 28	Unsalted	C3	NS-C3	3.87	0.12	3	log10 CFU/g	bc
Fungi	Day 28	Unsalted	R1	NS-R1	4.4	0.12	3	log10 CFU/g	a
Fungi	Day 28	Unsalted	R2	NS-R2	3.59	0.12	3	log10 CFU/g	bcd
Fungi	Day 28	Unsalted	R3	NS-R3	2.95	0.12	3	log10 CFU/g	e
Fungi	Day 28	Unsalted	BC1	NS-BC1	3.7	0.12	3	log10 CFU/g	bc
Fungi	Day 28	Unsalted	BC2	NS-BC2	3.32	0.12	3	log10 CFU/g	d
Fungi	Day 28	Unsalted	BC3	NS-BC3	3.68	0.12	3	log10 CFU/g	bc
Fungi	Day 28	Salted	Control	S-SV1	3.43	0.12	3	log10 CFU/g	b
Fungi	Day 28	Salted	C1	S-C1	3.11	0.12	3	log10 CFU/g	bcd
Fungi	Day 28	Salted	C2	S-C2	3.08	0.12	3	log10 CFU/g	cd
Fungi	Day 28	Salted	C3	S-C3	3.37	0.12	3	log10 CFU/g	bc
Fungi	Day 28	Salted	R1	S-R1	4.1	0.12	3	log10 CFU/g	a
Fungi	Day 28	Salted	R2	S-R2	3.29	0.12	3	log10 CFU/g	bcd
Fungi	Day 28	Salted	R3	S-R3	2.65	0.12	3	log10 CFU/g	e
Fungi	Day 28	Salted	BC1	S-BC1	3.4	0.12	3	log10 CFU/g	bc
Fungi	Day 28	Salted	BC2	S-BC2	3.02	0.12	3	log10 CFU/g	d
Fungi	Day 28	Salted	BC3	S-BC3	3.38	0.12	3	log10 CFU/g	bc
L*	Day 28	Unsalted	Control	NS-SV1	61	0.5	3	CIELAB unit	a
L*	Day 28	Unsalted	C1	NS-C1	60.5	0.5	3	CIELAB unit	a
L*	Day 28	Unsalted	C2	NS-C2	59.7	0.5	3	CIELAB unit	ab
L*	Day 28	Unsalted	C3	NS-C3	59	0.5	3	CIELAB unit	b
L*	Day 28	Unsalted	R1	NS-R1	58.5	0.5	3	CIELAB unit	b
L*	Day 28	Unsalted	R2	NS-R2	56.8	0.5	3	CIELAB unit	c
L*	Day 28	Unsalted	R3	NS-R3	54.8	0.5	3	CIELAB unit	d
L*	Day 28	Unsalted	BC1	NS-BC1	56.7	0.5	3	CIELAB unit	c
L*	Day 28	Unsalted	BC2	NS-BC2	53.8	0.5	3	CIELAB unit	d
L*	Day 28	Unsalted	BC3	NS-BC3	50.8	0.5	3	CIELAB unit	e
L*	Day 28	Salted	Control	S-SV1	61.4	0.5	3	CIELAB unit	a
L*	Day 28	Salted	C1	S-C1	60.9	0.5	3	CIELAB unit	a
L*	Day 28	Salted	C2	S-C2	60.1	0.5	3	CIELAB unit	ab
L*	Day 28	Salted	C3	S-C3	59.4	0.5	3	CIELAB unit	b
L*	Day 28	Salted	R1	S-R1	58.9	0.5	3	CIELAB unit	b
L*	Day 28	Salted	R2	S-R2	57.2	0.5	3	CIELAB unit	c
L*	Day 28	Salted	R3	S-R3	55.2	0.5	3	CIELAB unit	d
L*	Day 28	Salted	BC1	S-BC1	57.1	0.5	3	CIELAB unit	c
L*	Day 28	Salted	BC2	S-BC2	54.2	0.5	3	CIELAB unit	d
L*	Day 28	Salted	BC3	S-BC3	51.2	0.5	3	CIELAB unit	e
Moisture	Day 28	Unsalted	Control	NS-SV1	66.37	0.34	3	%	e
Moisture	Day 28	Unsalted	C1	NS-C1	64.85	0.34	3	%	f
Moisture	Day 28	Unsalted	C2	NS-C2	64.55	0.34	3	%	f
Moisture	Day 28	Unsalted	C3	NS-C3	64.3	0.34	3	%	f
Moisture	Day 28	Unsalted	R1	NS-R1	67	0.34	3	%	cde
Moisture	Day 28	Unsalted	R2	NS-R2	68.15	0.34	3	%	ab
Moisture	Day 28	Unsalted	R3	NS-R3	68.82	0.34	3	%	a
Moisture	Day 28	Unsalted	BC1	NS-BC1	66.85	0.34	3	%	de
Moisture	Day 28	Unsalted	BC2	NS-BC2	67.55	0.34	3	%	bcd
Moisture	Day 28	Unsalted	BC3	NS-BC3	67.95	0.34	3	%	abc
Moisture	Day 28	Salted	Control	S-SV1	67.6	0.34	3	%	d
Moisture	Day 28	Salted	C1	S-C1	66.05	0.34	3	%	e
Moisture	Day 28	Salted	C2	S-C2	65.75	0.34	3	%	e
Moisture	Day 28	Salted	C3	S-C3	65.5	0.34	3	%	e
Moisture	Day 28	Salted	R1	S-R1	68.2	0.34	3	%	cd
Moisture	Day 28	Salted	R2	S-R2	69.3	0.34	3	%	ab
Moisture	Day 28	Salted	R3	S-R3	70	0.34	3	%	a
Moisture	Day 28	Salted	BC1	S-BC1	68.3	0.34	3	%	cd
Moisture	Day 28	Salted	BC2	S-BC2	68.75	0.34	3	%	bc
Moisture	Day 28	Salted	BC3	S-BC3	69.15	0.34	3	%	abc
NaCl	Day 28	Unsalted	Control	NS-SV1	0.261	0.004	3	%	a
NaCl	Day 28	Unsalted	C1	NS-C1	0.261	0.004	3	%	a
NaCl	Day 28	Unsalted	C2	NS-C2	0.267	0.004	3	%	a
NaCl	Day 28	Unsalted	C3	NS-C3	0.264	0.004	3	%	a
NaCl	Day 28	Unsalted	R1	NS-R1	0.262	0.004	3	%	a
NaCl	Day 28	Unsalted	R2	NS-R2	0.26	0.004	3	%	a
NaCl	Day 28	Unsalted	R3	NS-R3	0.258	0.004	3	%	a
NaCl	Day 28	Unsalted	BC1	NS-BC1	0.259	0.004	3	%	a
NaCl	Day 28	Unsalted	BC2	NS-BC2	0.258	0.004	3	%	a
NaCl	Day 28	Unsalted	BC3	NS-BC3	0.26	0.004	3	%	a
NaCl	Day 28	Salted	Control	S-SV1	0.935	0.012	3	%	c
NaCl	Day 28	Salted	C1	S-C1	0.987	0.012	3	%	b
NaCl	Day 28	Salted	C2	S-C2	1.05	0.012	3	%	a
NaCl	Day 28	Salted	C3	S-C3	1.064	0.012	3	%	a
NaCl	Day 28	Salted	R1	S-R1	0.933	0.012	3	%	c
NaCl	Day 28	Salted	R2	S-R2	0.922	0.012	3	%	cd
NaCl	Day 28	Salted	R3	S-R3	0.892	0.012	3	%	d
NaCl	Day 28	Salted	BC1	S-BC1	0.911	0.012	3	%	cd
NaCl	Day 28	Salted	BC2	S-BC2	0.901	0.012	3	%	cd
NaCl	Day 28	Salted	BC3	S-BC3	0.908	0.012	3	%	cd
Nitrate	Day 28	Unsalted	Control	NS-SV1	7.5	0.8	3	mg/kg	d
Nitrate	Day 28	Unsalted	C1	NS-C1	55	1.375	3	mg/kg	c
Nitrate	Day 28	Unsalted	C2	NS-C2	120	3	3	mg/kg	b
Nitrate	Day 28	Unsalted	C3	NS-C3	170	4.25	3	mg/kg	a
Nitrate	Day 28	Unsalted	R1	NS-R1	9	0.8	3	mg/kg	d
Nitrate	Day 28	Unsalted	R2	NS-R2	9.5	0.8	3	mg/kg	d
Nitrate	Day 28	Unsalted	R3	NS-R3	10	0.8	3	mg/kg	d
Nitrate	Day 28	Unsalted	BC1	NS-BC1	10	0.8	3	mg/kg	d
Nitrate	Day 28	Unsalted	BC2	NS-BC2	11	0.8	3	mg/kg	d
Nitrate	Day 28	Unsalted	BC3	NS-BC3	11.5	0.8	3	mg/kg	d
Nitrate	Day 28	Salted	Control	S-SV1	8	0.8	3	mg/kg	d
Nitrate	Day 28	Salted	C1	S-C1	55.5	1.375	3	mg/kg	c
Nitrate	Day 28	Salted	C2	S-C2	120.5	3	3	mg/kg	b
Nitrate	Day 28	Salted	C3	S-C3	170.5	4.25	3	mg/kg	a
Nitrate	Day 28	Salted	R1	S-R1	9.5	0.8	3	mg/kg	d
Nitrate	Day 28	Salted	R2	S-R2	10	0.8	3	mg/kg	d
Nitrate	Day 28	Salted	R3	S-R3	10.5	0.8	3	mg/kg	d
Nitrate	Day 28	Salted	BC1	S-BC1	10.5	0.8	3	mg/kg	d
Nitrate	Day 28	Salted	BC2	S-BC2	11.5	0.8	3	mg/kg	d
Nitrate	Day 28	Salted	BC3	S-BC3	12	0.8	3	mg/kg	d
Nitrite	Day 28	Unsalted	Control	NS-SV1	1.1	0.15	3	mg/kg	d
Nitrite	Day 28	Unsalted	C1	NS-C1	6.5	0.2275	3	mg/kg	c
Nitrite	Day 28	Unsalted	C2	NS-C2	9.8	0.343	3	mg/kg	b
Nitrite	Day 28	Unsalted	C3	NS-C3	13.3	0.4655	3	mg/kg	a
Nitrite	Day 28	Unsalted	R1	NS-R1	0.9	0.15	3	mg/kg	d
Nitrite	Day 28	Unsalted	R2	NS-R2	0.9	0.15	3	mg/kg	d
Nitrite	Day 28	Unsalted	R3	NS-R3	0.9	0.15	3	mg/kg	d
Nitrite	Day 28	Unsalted	BC1	NS-BC1	0.9	0.15	3	mg/kg	d
Nitrite	Day 28	Unsalted	BC2	NS-BC2	0.9	0.15	3	mg/kg	d
Nitrite	Day 28	Unsalted	BC3	NS-BC3	0.9	0.15	3	mg/kg	d
Nitrite	Day 28	Salted	Control	S-SV1	1.2	0.15	3	mg/kg	d
Nitrite	Day 28	Salted	C1	S-C1	6.6	0.2275	3	mg/kg	c
Nitrite	Day 28	Salted	C2	S-C2	9.9	0.343	3	mg/kg	b
Nitrite	Day 28	Salted	C3	S-C3	13.4	0.4655	3	mg/kg	a
Nitrite	Day 28	Salted	R1	S-R1	1	0.15	3	mg/kg	d
Nitrite	Day 28	Salted	R2	S-R2	1	0.15	3	mg/kg	d
Nitrite	Day 28	Salted	R3	S-R3	1	0.15	3	mg/kg	d
Nitrite	Day 28	Salted	BC1	S-BC1	1	0.15	3	mg/kg	d
Nitrite	Day 28	Salted	BC2	S-BC2	1	0.15	3	mg/kg	d
Nitrite	Day 28	Salted	BC3	S-BC3	1	0.15	3	mg/kg	d
Protein	Day 28	Unsalted	Control	NS-SV1	24.9172	0.22	3	%	a
Protein	Day 28	Unsalted	C1	NS-C1	25.013	0.22	3	%	a
Protein	Day 28	Unsalted	C2	NS-C2	24.851	0.22	3	%	a
Protein	Day 28	Unsalted	C3	NS-C3	24.67	0.22	3	%	ab
Protein	Day 28	Unsalted	R1	NS-R1	24.628	0.22	3	%	ab
Protein	Day 28	Unsalted	R2	NS-R2	24.143	0.22	3	%	bc
Protein	Day 28	Unsalted	R3	NS-R3	23.8442	0.22	3	%	c
Protein	Day 28	Unsalted	BC1	NS-BC1	24.541	0.22	3	%	ab
Protein	Day 28	Unsalted	BC2	NS-BC2	24.131	0.22	3	%	bc
Protein	Day 28	Unsalted	BC3	NS-BC3	23.513	0.22	3	%	c
Protein	Day 28	Salted	Control	S-SV1	25.002	0.22	3	%	ab
Protein	Day 28	Salted	C1	S-C1	25.151	0.22	3	%	a
Protein	Day 28	Salted	C2	S-C2	24.989	0.22	3	%	ab
Protein	Day 28	Salted	C3	S-C3	24.77	0.22	3	%	abc
Protein	Day 28	Salted	R1	S-R1	24.728	0.22	3	%	abc
Protein	Day 28	Salted	R2	S-R2	24.3	0.22	3	%	cd
Protein	Day 28	Salted	R3	S-R3	23.948	0.22	3	%	de
Protein	Day 28	Salted	BC1	S-BC1	24.47	0.22	3	%	bcd
Protein	Day 28	Salted	BC2	S-BC2	24.155	0.22	3	%	cde
Protein	Day 28	Salted	BC3	S-BC3	23.613	0.22	3	%	e
Shear force	Day 28	Unsalted	Control	NS-SV1	42.5	0.75	3	N	bc
Shear force	Day 28	Unsalted	C1	NS-C1	43.5	0.75	3	N	ab
Shear force	Day 28	Unsalted	C2	NS-C2	44.5	0.75	3	N	ab
Shear force	Day 28	Unsalted	C3	NS-C3	45.5	0.75	3	N	a
Shear force	Day 28	Unsalted	R1	NS-R1	36	0.75	3	N	e
Shear force	Day 28	Unsalted	R2	NS-R2	35	0.75	3	N	e
Shear force	Day 28	Unsalted	R3	NS-R3	34	0.75	3	N	e
Shear force	Day 28	Unsalted	BC1	NS-BC1	41	0.75	3	N	c
Shear force	Day 28	Unsalted	BC2	NS-BC2	38.5	0.75	3	N	d
Shear force	Day 28	Unsalted	BC3	NS-BC3	35.5	0.75	3	N	e
Shear force	Day 28	Salted	Control	S-SV1	40	0.75	3	N	bc
Shear force	Day 28	Salted	C1	S-C1	41	0.75	3	N	ab
Shear force	Day 28	Salted	C2	S-C2	42	0.75	3	N	ab
Shear force	Day 28	Salted	C3	S-C3	43	0.75	3	N	a
Shear force	Day 28	Salted	R1	S-R1	33.5	0.75	3	N	e
Shear force	Day 28	Salted	R2	S-R2	32.5	0.75	3	N	e
Shear force	Day 28	Salted	R3	S-R3	31.5	0.75	3	N	e
Shear force	Day 28	Salted	BC1	S-BC1	38.5	0.75	3	N	c
Shear force	Day 28	Salted	BC2	S-BC2	36	0.75	3	N	d
Shear force	Day 28	Salted	BC3	S-BC3	33	0.75	3	N	e
TBARS	Day 28	Unsalted	Control	NS-SV1	1.45	0.047	3	mg MDA/kg	a
TBARS	Day 28	Unsalted	C1	NS-C1	1.27	0.047	3	mg MDA/kg	b
TBARS	Day 28	Unsalted	C2	NS-C2	1.2	0.047	3	mg MDA/kg	bc
TBARS	Day 28	Unsalted	C3	NS-C3	1.12	0.047	3	mg MDA/kg	c
TBARS	Day 28	Unsalted	R1	NS-R1	0.67	0.047	3	mg MDA/kg	de
TBARS	Day 28	Unsalted	R2	NS-R2	0.54	0.047	3	mg MDA/kg	efg
TBARS	Day 28	Unsalted	R3	NS-R3	0.43	0.047	3	mg MDA/kg	g
TBARS	Day 28	Unsalted	BC1	NS-BC1	0.74	0.047	3	mg MDA/kg	d
TBARS	Day 28	Unsalted	BC2	NS-BC2	0.6	0.047	3	mg MDA/kg	ef
TBARS	Day 28	Unsalted	BC3	NS-BC3	0.49	0.047	3	mg MDA/kg	fg
TBARS	Day 28	Salted	Control	S-SV1	1.53	0.047	3	mg MDA/kg	a
TBARS	Day 28	Salted	C1	S-C1	1.35	0.047	3	mg MDA/kg	b
TBARS	Day 28	Salted	C2	S-C2	1.28	0.047	3	mg MDA/kg	bc
TBARS	Day 28	Salted	C3	S-C3	1.2	0.047	3	mg MDA/kg	c
TBARS	Day 28	Salted	R1	S-R1	0.75	0.047	3	mg MDA/kg	de
TBARS	Day 28	Salted	R2	S-R2	0.62	0.047	3	mg MDA/kg	efg
TBARS	Day 28	Salted	R3	S-R3	0.51	0.047	3	mg MDA/kg	g
TBARS	Day 28	Salted	BC1	S-BC1	0.82	0.047	3	mg MDA/kg	d
TBARS	Day 28	Salted	BC2	S-BC2	0.68	0.047	3	mg MDA/kg	ef
TBARS	Day 28	Salted	BC3	S-BC3	0.57	0.047	3	mg MDA/kg	fg
TPC	Day 28	Unsalted	Control	NS-SV1	23.82	0.9528	3	mg GAE/100 g	f
TPC	Day 28	Unsalted	C1	NS-C1	32.55	1.302	3	mg GAE/100 g	ef
TPC	Day 28	Unsalted	C2	NS-C2	37.28	1.4912	3	mg GAE/100 g	e
TPC	Day 28	Unsalted	C3	NS-C3	42.19	1.6876	3	mg GAE/100 g	e
TPC	Day 28	Unsalted	R1	NS-R1	81.9	3.276	3	mg GAE/100 g	d
TPC	Day 28	Unsalted	R2	NS-R2	110.25	4.41	3	mg GAE/100 g	c
TPC	Day 28	Unsalted	R3	NS-R3	133.95	5.358	3	mg GAE/100 g	a
TPC	Day 28	Unsalted	BC1	NS-BC1	75.6	3.024	3	mg GAE/100 g	d
TPC	Day 28	Unsalted	BC2	NS-BC2	102.9	4.116	3	mg GAE/100 g	c
TPC	Day 28	Unsalted	BC3	NS-BC3	121.74	4.8696	3	mg GAE/100 g	b
TPC	Day 28	Salted	Control	S-SV1	22.69	0.9076	3	mg GAE/100 g	f
TPC	Day 28	Salted	C1	S-C1	31	1.24	3	mg GAE/100 g	ef
TPC	Day 28	Salted	C2	S-C2	35.5	1.42	3	mg GAE/100 g	e
TPC	Day 28	Salted	C3	S-C3	40.19	1.6076	3	mg GAE/100 g	e
TPC	Day 28	Salted	R1	S-R1	78	3.12	3	mg GAE/100 g	d
TPC	Day 28	Salted	R2	S-R2	105	4.2	3	mg GAE/100 g	c
TPC	Day 28	Salted	R3	S-R3	127.58	5.1032	3	mg GAE/100 g	a
TPC	Day 28	Salted	BC1	S-BC1	72	2.88	3	mg GAE/100 g	d
TPC	Day 28	Salted	BC2	S-BC2	98	3.92	3	mg GAE/100 g	c
TPC	Day 28	Salted	BC3	S-BC3	115.94	4.6376	3	mg GAE/100 g	b
TVC	Day 28	Unsalted	Control	NS-SV1	6.28	0.11	3	log10 CFU/g	a
TVC	Day 28	Unsalted	C1	NS-C1	5.65	0.11	3	log10 CFU/g	b
TVC	Day 28	Unsalted	C2	NS-C2	6.05	0.11	3	log10 CFU/g	a
TVC	Day 28	Unsalted	C3	NS-C3	6.07	0.11	3	log10 CFU/g	a
TVC	Day 28	Unsalted	R1	NS-R1	4.37	0.11	3	log10 CFU/g	de
TVC	Day 28	Unsalted	R2	NS-R2	4.21	0.11	3	log10 CFU/g	e
TVC	Day 28	Unsalted	R3	NS-R3	4.16	0.11	3	log10 CFU/g	e
TVC	Day 28	Unsalted	BC1	NS-BC1	4.53	0.11	3	log10 CFU/g	d
TVC	Day 28	Unsalted	BC2	NS-BC2	4.86	0.11	3	log10 CFU/g	c
TVC	Day 28	Unsalted	BC3	NS-BC3	4.1	0.11	3	log10 CFU/g	e
TVC	Day 28	Salted	Control	S-SV1	5.78	0.11	3	log10 CFU/g	a
TVC	Day 28	Salted	C1	S-C1	5.15	0.11	3	log10 CFU/g	b
TVC	Day 28	Salted	C2	S-C2	5.55	0.11	3	log10 CFU/g	a
TVC	Day 28	Salted	C3	S-C3	5.57	0.11	3	log10 CFU/g	a
TVC	Day 28	Salted	R1	S-R1	4.07	0.11	3	log10 CFU/g	de
TVC	Day 28	Salted	R2	S-R2	3.91	0.11	3	log10 CFU/g	e
TVC	Day 28	Salted	R3	S-R3	3.86	0.11	3	log10 CFU/g	e
TVC	Day 28	Salted	BC1	S-BC1	4.23	0.11	3	log10 CFU/g	d
TVC	Day 28	Salted	BC2	S-BC2	4.56	0.11	3	log10 CFU/g	c
TVC	Day 28	Salted	BC3	S-BC3	3.8	0.11	3	log10 CFU/g	e
Titratable acidity	Day 28	Unsalted	Control	NS-SV1	0.16	0.008	3	% lactic acid equivalent	bc
Titratable acidity	Day 28	Unsalted	C1	NS-C1	0.15	0.008	3	% lactic acid equivalent	cd
Titratable acidity	Day 28	Unsalted	C2	NS-C2	0.13	0.008	3	% lactic acid equivalent	de
Titratable acidity	Day 28	Unsalted	C3	NS-C3	0.11	0.008	3	% lactic acid equivalent	e
Titratable acidity	Day 28	Unsalted	R1	NS-R1	0.18	0.008	3	% lactic acid equivalent	b
Titratable acidity	Day 28	Unsalted	R2	NS-R2	0.28	0.008	3	% lactic acid equivalent	a
Titratable acidity	Day 28	Unsalted	R3	NS-R3	0.27	0.008	3	% lactic acid equivalent	a
Titratable acidity	Day 28	Unsalted	BC1	NS-BC1	0.15	0.008	3	% lactic acid equivalent	cd
Titratable acidity	Day 28	Unsalted	BC2	NS-BC2	0.26	0.008	3	% lactic acid equivalent	a
Titratable acidity	Day 28	Unsalted	BC3	NS-BC3	0.276	0.008	3	% lactic acid equivalent	a
Titratable acidity	Day 28	Salted	Control	S-SV1	0.17	0.008	3	% lactic acid equivalent	bc
Titratable acidity	Day 28	Salted	C1	S-C1	0.16	0.008	3	% lactic acid equivalent	cd
Titratable acidity	Day 28	Salted	C2	S-C2	0.14	0.008	3	% lactic acid equivalent	de
Titratable acidity	Day 28	Salted	C3	S-C3	0.12	0.008	3	% lactic acid equivalent	e
Titratable acidity	Day 28	Salted	R1	S-R1	0.19	0.008	3	% lactic acid equivalent	b
Titratable acidity	Day 28	Salted	R2	S-R2	0.29	0.008	3	% lactic acid equivalent	a
Titratable acidity	Day 28	Salted	R3	S-R3	0.28	0.008	3	% lactic acid equivalent	a
Titratable acidity	Day 28	Salted	BC1	S-BC1	0.16	0.008	3	% lactic acid equivalent	cd
Titratable acidity	Day 28	Salted	BC2	S-BC2	0.27	0.008	3	% lactic acid equivalent	a
Titratable acidity	Day 28	Salted	BC3	S-BC3	0.29	0.008	3	% lactic acid equivalent	a
a*	Day 28	Unsalted	Control	NS-SV1	4	0.35	3	CIELAB unit	g
a*	Day 28	Unsalted	C1	NS-C1	6	0.35	3	CIELAB unit	f
a*	Day 28	Unsalted	C2	NS-C2	7	0.35	3	CIELAB unit	ef
a*	Day 28	Unsalted	C3	NS-C3	7.8	0.35	3	CIELAB unit	de
a*	Day 28	Unsalted	R1	NS-R1	6.5	0.35	3	CIELAB unit	f
a*	Day 28	Unsalted	R2	NS-R2	7.9	0.35	3	CIELAB unit	de
a*	Day 28	Unsalted	R3	NS-R3	9	0.35	3	CIELAB unit	c
a*	Day 28	Unsalted	BC1	NS-BC1	8.4	0.35	3	CIELAB unit	cd
a*	Day 28	Unsalted	BC2	NS-BC2	10.1	0.35	3	CIELAB unit	b
a*	Day 28	Unsalted	BC3	NS-BC3	11.8	0.35	3	CIELAB unit	a
a*	Day 28	Salted	Control	S-SV1	3.9	0.35	3	CIELAB unit	g
a*	Day 28	Salted	C1	S-C1	5.9	0.35	3	CIELAB unit	f
a*	Day 28	Salted	C2	S-C2	6.9	0.35	3	CIELAB unit	ef
a*	Day 28	Salted	C3	S-C3	7.7	0.35	3	CIELAB unit	de
a*	Day 28	Salted	R1	S-R1	6.4	0.35	3	CIELAB unit	f
a*	Day 28	Salted	R2	S-R2	7.8	0.35	3	CIELAB unit	de
a*	Day 28	Salted	R3	S-R3	8.9	0.35	3	CIELAB unit	c
a*	Day 28	Salted	BC1	S-BC1	8.3	0.35	3	CIELAB unit	cd
a*	Day 28	Salted	BC2	S-BC2	10	0.35	3	CIELAB unit	b
a*	Day 28	Salted	BC3	S-BC3	11.7	0.35	3	CIELAB unit	a
b*	Day 28	Unsalted	Control	NS-SV1	8	0.4	3	CIELAB unit	e
b*	Day 28	Unsalted	C1	NS-C1	8.8	0.4	3	CIELAB unit	de
b*	Day 28	Unsalted	C2	NS-C2	9.3	0.4	3	CIELAB unit	d
b*	Day 28	Unsalted	C3	NS-C3	9.8	0.4	3	CIELAB unit	cd
b*	Day 28	Unsalted	R1	NS-R1	10.7	0.4	3	CIELAB unit	c
b*	Day 28	Unsalted	R2	NS-R2	12	0.4	3	CIELAB unit	b
b*	Day 28	Unsalted	R3	NS-R3	13.2	0.4	3	CIELAB unit	a
b*	Day 28	Unsalted	BC1	NS-BC1	6.8	0.4	3	CIELAB unit	f
b*	Day 28	Unsalted	BC2	NS-BC2	5.4	0.4	3	CIELAB unit	g
b*	Day 28	Unsalted	BC3	NS-BC3	4	0.4	3	CIELAB unit	h
b*	Day 28	Salted	Control	S-SV1	8.1	0.4	3	CIELAB unit	e
b*	Day 28	Salted	C1	S-C1	8.9	0.4	3	CIELAB unit	de
b*	Day 28	Salted	C2	S-C2	9.4	0.4	3	CIELAB unit	d
b*	Day 28	Salted	C3	S-C3	9.9	0.4	3	CIELAB unit	cd
b*	Day 28	Salted	R1	S-R1	10.8	0.4	3	CIELAB unit	c
b*	Day 28	Salted	R2	S-R2	12.1	0.4	3	CIELAB unit	b
b*	Day 28	Salted	R3	S-R3	13.3	0.4	3	CIELAB unit	a
b*	Day 28	Salted	BC1	S-BC1	6.9	0.4	3	CIELAB unit	f
b*	Day 28	Salted	BC2	S-BC2	5.5	0.4	3	CIELAB unit	g
b*	Day 28	Salted	BC3	S-BC3	4.1	0.4	3	CIELAB unit	h
pH	Day 28	Unsalted	Control	NS-SV1	6.84	0.03	3	pH unit	b
pH	Day 28	Unsalted	C1	NS-C1	6.88	0.03	3	pH unit	b
pH	Day 28	Unsalted	C2	NS-C2	6.9	0.03	3	pH unit	b
pH	Day 28	Unsalted	C3	NS-C3	7.35	0.03	3	pH unit	a
pH	Day 28	Unsalted	R1	NS-R1	6.4	0.03	3	pH unit	d
pH	Day 28	Unsalted	R2	NS-R2	6.33	0.03	3	pH unit	de
pH	Day 28	Unsalted	R3	NS-R3	6.28	0.03	3	pH unit	e
pH	Day 28	Unsalted	BC1	NS-BC1	6.58	0.03	3	pH unit	c
pH	Day 28	Unsalted	BC2	NS-BC2	6.38	0.03	3	pH unit	d
pH	Day 28	Unsalted	BC3	NS-BC3	6.32	0.03	3	pH unit	de
pH	Day 28	Salted	Control	S-SV1	6.74	0.03	3	pH unit	b
pH	Day 28	Salted	C1	S-C1	6.78	0.03	3	pH unit	b
pH	Day 28	Salted	C2	S-C2	6.8	0.03	3	pH unit	b
pH	Day 28	Salted	C3	S-C3	7.25	0.03	3	pH unit	a
pH	Day 28	Salted	R1	S-R1	6.3	0.03	3	pH unit	d
pH	Day 28	Salted	R2	S-R2	6.23	0.03	3	pH unit	de
pH	Day 28	Salted	R3	S-R3	6.18	0.03	3	pH unit	e
pH	Day 28	Salted	BC1	S-BC1	6.48	0.03	3	pH unit	c
pH	Day 28	Salted	BC2	S-BC2	6.28	0.03	3	pH unit	d
pH	Day 28	Salted	BC3	S-BC3	6.22	0.03	3	pH unit	de

## Sheet: Microbiology_Day28
Sample code	NaCl condition	Treatment	Storage day	TVC mean	TVC SD	Yeasts/molds mean	Yeasts/molds SD	Coliforms	C. perfringens	Coagulase-positive staphylococci	Salmonella spp.	Listeria spp.	n	Reporting note
NS-SV1	Unsalted	Control	28	6.28	0.11	3.93	0.12	< 100 CFU/g	< 10 CFU/g	< 100 CFU/g	ND/25 g	ND/25 g	3	Day-28 refrigerated-quality screening; method-censored bacterial outcomes; see README/Data_Dictionary; not a pathogen-challenge result.
NS-C1	Unsalted	C1	28	5.65	0.11	3.61	0.12	< 100 CFU/g	< 10 CFU/g	< 100 CFU/g	ND/25 g	ND/25 g	3	Day-28 refrigerated-quality screening; method-censored bacterial outcomes; see README/Data_Dictionary; not a pathogen-challenge result.
NS-C2	Unsalted	C2	28	6.05	0.11	3.58	0.12	< 100 CFU/g	< 10 CFU/g	< 100 CFU/g	ND/25 g	ND/25 g	3	Day-28 refrigerated-quality screening; method-censored bacterial outcomes; see README/Data_Dictionary; not a pathogen-challenge result.
NS-C3	Unsalted	C3	28	6.07	0.11	3.87	0.12	< 100 CFU/g	< 10 CFU/g	< 100 CFU/g	ND/25 g	ND/25 g	3	Day-28 refrigerated-quality screening; method-censored bacterial outcomes; see README/Data_Dictionary; not a pathogen-challenge result.
NS-R1	Unsalted	R1	28	4.37	0.11	4.4	0.12	< 100 CFU/g	< 10 CFU/g	< 100 CFU/g	ND/25 g	ND/25 g	3	Day-28 refrigerated-quality screening; method-censored bacterial outcomes; see README/Data_Dictionary; not a pathogen-challenge result.
NS-R2	Unsalted	R2	28	4.21	0.11	3.59	0.12	< 100 CFU/g	< 10 CFU/g	< 100 CFU/g	ND/25 g	ND/25 g	3	Day-28 refrigerated-quality screening; method-censored bacterial outcomes; see README/Data_Dictionary; not a pathogen-challenge result.
NS-R3	Unsalted	R3	28	4.16	0.11	2.95	0.12	< 100 CFU/g	< 10 CFU/g	< 100 CFU/g	ND/25 g	ND/25 g	3	Day-28 refrigerated-quality screening; method-censored bacterial outcomes; see README/Data_Dictionary; not a pathogen-challenge result.
NS-BC1	Unsalted	BC1	28	4.53	0.11	3.7	0.12	< 100 CFU/g	< 10 CFU/g	< 100 CFU/g	ND/25 g	ND/25 g	3	Day-28 refrigerated-quality screening; method-censored bacterial outcomes; see README/Data_Dictionary; not a pathogen-challenge result.
NS-BC2	Unsalted	BC2	28	4.86	0.11	3.32	0.12	< 100 CFU/g	< 10 CFU/g	< 100 CFU/g	ND/25 g	ND/25 g	3	Day-28 refrigerated-quality screening; method-censored bacterial outcomes; see README/Data_Dictionary; not a pathogen-challenge result.
NS-BC3	Unsalted	BC3	28	4.1	0.11	3.68	0.12	< 100 CFU/g	< 10 CFU/g	< 100 CFU/g	ND/25 g	ND/25 g	3	Day-28 refrigerated-quality screening; method-censored bacterial outcomes; see README/Data_Dictionary; not a pathogen-challenge result.
S-SV1	Salted	Control	28	5.78	0.11	3.43	0.12	< 100 CFU/g	< 10 CFU/g	< 100 CFU/g	ND/25 g	ND/25 g	3	Day-28 refrigerated-quality screening; method-censored bacterial outcomes; see README/Data_Dictionary; not a pathogen-challenge result.
S-C1	Salted	C1	28	5.15	0.11	3.11	0.12	< 100 CFU/g	< 10 CFU/g	< 100 CFU/g	ND/25 g	ND/25 g	3	Day-28 refrigerated-quality screening; method-censored bacterial outcomes; see README/Data_Dictionary; not a pathogen-challenge result.
S-C2	Salted	C2	28	5.55	0.11	3.08	0.12	< 100 CFU/g	< 10 CFU/g	< 100 CFU/g	ND/25 g	ND/25 g	3	Day-28 refrigerated-quality screening; method-censored bacterial outcomes; see README/Data_Dictionary; not a pathogen-challenge result.
S-C3	Salted	C3	28	5.57	0.11	3.37	0.12	< 100 CFU/g	< 10 CFU/g	< 100 CFU/g	ND/25 g	ND/25 g	3	Day-28 refrigerated-quality screening; method-censored bacterial outcomes; see README/Data_Dictionary; not a pathogen-challenge result.
S-R1	Salted	R1	28	4.07	0.11	4.1	0.12	< 100 CFU/g	< 10 CFU/g	< 100 CFU/g	ND/25 g	ND/25 g	3	Day-28 refrigerated-quality screening; method-censored bacterial outcomes; see README/Data_Dictionary; not a pathogen-challenge result.
S-R2	Salted	R2	28	3.91	0.11	3.29	0.12	< 100 CFU/g	< 10 CFU/g	< 100 CFU/g	ND/25 g	ND/25 g	3	Day-28 refrigerated-quality screening; method-censored bacterial outcomes; see README/Data_Dictionary; not a pathogen-challenge result.
S-R3	Salted	R3	28	3.86	0.11	2.65	0.12	< 100 CFU/g	< 10 CFU/g	< 100 CFU/g	ND/25 g	ND/25 g	3	Day-28 refrigerated-quality screening; method-censored bacterial outcomes; see README/Data_Dictionary; not a pathogen-challenge result.
S-BC1	Salted	BC1	28	4.23	0.11	3.4	0.12	< 100 CFU/g	< 10 CFU/g	< 100 CFU/g	ND/25 g	ND/25 g	3	Day-28 refrigerated-quality screening; method-censored bacterial outcomes; see README/Data_Dictionary; not a pathogen-challenge result.
S-BC2	Salted	BC2	28	4.56	0.11	3.02	0.12	< 100 CFU/g	< 10 CFU/g	< 100 CFU/g	ND/25 g	ND/25 g	3	Day-28 refrigerated-quality screening; method-censored bacterial outcomes; see README/Data_Dictionary; not a pathogen-challenge result.
S-BC3	Salted	BC3	28	3.8	0.11	3.38	0.12	< 100 CFU/g	< 10 CFU/g	< 100 CFU/g	ND/25 g	ND/25 g	3	Day-28 refrigerated-quality screening; method-censored bacterial outcomes; see README/Data_Dictionary; not a pathogen-challenge result.

## Sheet: Sensory_Day28
NaCl session	Treatment	Tenderness mean	Tenderness SD	Juiciness mean	Juiciness SD	Flavor mean	Flavor SD	Overall sensory quality mean	Overall sensory quality SD	n	Inference scope
Unsalted	SV1	6.3	0.59	4.7	0.63	5.1	0.57	5	0.61	10	Descriptive reporting within each session; no confirmatory sensory inference
Unsalted	C1	6.1	0.56	5.2	0.52	4.9	0.58	4.8	0.54	10	Descriptive reporting within each session; no confirmatory sensory inference
Unsalted	C2	5.9	0.53	4.9	0.47	4.8	0.51	4.6	0.49	10	Descriptive reporting within each session; no confirmatory sensory inference
Unsalted	C3	5.4	0.62	4.7	0.55	4.7	0.52	4.2	0.58	10	Descriptive reporting within each session; no confirmatory sensory inference
Unsalted	R1	6.9	0.19	6.6	0.21	7	0.18	6.8	0.2	10	Descriptive reporting within each session; no confirmatory sensory inference
Unsalted	R2	7.5	0.29	6.9	0.32	7.7	0.3	7.5	0.31	10	Descriptive reporting within each session; no confirmatory sensory inference
Unsalted	R3	8.1	0.27	7.3	0.28	7.9	0.29	7.9	0.3	10	Descriptive reporting within each session; no confirmatory sensory inference
Unsalted	BC1	6.6	0.26	6.2	0.22	6.8	0.27	6.7	0.24	10	Descriptive reporting within each session; no confirmatory sensory inference
Unsalted	BC2	7.5	0.41	6.7	0.34	7.6	0.38	7	0.33	10	Descriptive reporting within each session; no confirmatory sensory inference
Unsalted	BC3	8	0.31	7	0.3	7.5	0.32	7.4	0.29	10	Descriptive reporting within each session; no confirmatory sensory inference
Salted	SV1	5.68	0.57	4.19	0.61	4.14	0.55	4.21	0.59	10	Descriptive reporting within each session; no confirmatory sensory inference
Salted	C1	5.25	0.53	4.73	0.56	3.91	0.52	3.97	0.54	10	Descriptive reporting within each session; no confirmatory sensory inference
Salted	C2	4.92	0.51	4.4	0.49	3.76	0.47	3.8	0.48	10	Descriptive reporting within each session; no confirmatory sensory inference
Salted	C3	4.87	0.58	4.15	0.55	3.66	0.5	3.44	0.57	10	Descriptive reporting within each session; no confirmatory sensory inference
Salted	R1	6.42	0.22	6.11	0.25	5.97	0.23	5.98	0.24	10	Descriptive reporting within each session; no confirmatory sensory inference
Salted	R2	7.27	0.31	6.4	0.33	6.65	0.3	6.68	0.32	10	Descriptive reporting within each session; no confirmatory sensory inference
Salted	R3	7.84	0.29	6.81	0.3	6.93	0.28	7.08	0.31	10	Descriptive reporting within each session; no confirmatory sensory inference
Salted	BC1	6.33	0.27	5.74	0.24	5.84	0.26	5.86	0.25	10	Descriptive reporting within each session; no confirmatory sensory inference
Salted	BC2	6.87	0.34	6.24	0.31	6.57	0.33	6.23	0.32	10	Descriptive reporting within each session; no confirmatory sensory inference
Salted	BC3	7.62	0.32	6.47	0.3	6.53	0.31	6.56	0.29	10	Descriptive reporting within each session; no confirmatory sensory inference
